# Supplementary material for: Englerin A induces an acute inflammatory response and reveals lipid metabolism and ER stress as targetable vulnerabilities in renal cell carcinoma
Source: PLoS One. 2017 Mar 15;12(3):e0172632. doi: 10.1371/journal.pone.0172632 (PMC5351975; doi:10.1371/journal.pone.0172632)
Supplement: S3 Table — (XLSX) [file pone.0172632.s003.xlsx]

## Sheet: EN3h vs CTRL_Filtered by flags_
ProbeName	p (Corr)	FC	GeneSymbol		S3 Table. Significantly Altered Genes by Englerin A
A_23_P429998	1.67384e-05	219.652	FOSB
A_23_P106194	4.33024e-06	115.86	FOS
A_33_P3366127	7.99518e-05	67.439	RFPL4AL1			p=0.01	Fold Change (FC) ≥1.5
A_23_P398566	0.00736169	64.1195	NR4A3
A_23_P365738	4.42638e-05	54.3077	ARC
A_33_P3384133	0.000138215	45.5495	C17orf99
A_33_P3375790	0.000123659	43.7247	RFPL4AL1
A_21_P0009248	0.000190637	43.1829	XLOC_012209
A_21_P0013980	0.000138215	42.9748
A_24_P33895	5.98213e-05	42.7126	ATF3
A_23_P34915	2.73769e-05	39.4446	ATF3
A_33_P3363355	0.00101847	33.8615	ICAM4
A_21_P0010338	6.52287e-05	30.3768
A_24_P380679	4.45569e-06	27.5255	LSMEM1
A_23_P92161	0.000363531	26.1539	ARL14
A_21_P0004617	0.000192257	25.1435	FLJ27255
A_21_P0012953	0.000123878	24.8905
A_23_P214080	4.69581e-05	24.4044	EGR1
A_24_P623782	0.000148451	23.6341	FRG2
A_33_P3247332	7.99518e-05	23.4799
A_33_P3214105	4.33024e-06	23.4248	ATF3
A_23_P131208	2.61168e-05	21.6602	NR4A2
A_23_P17173	6.03653e-05	21.2178	TRIM43
A_19_P00316911	4.45569e-06	21.1213
A_23_P363778	7.33523e-05	20.728	FRZB
A_33_P3248163	7.33523e-05	20.4706	TRIM43
A_33_P3384913	0.000116622	19.3844
A_23_P24275	0.000396906	18.6284	IDI2-AS1
A_21_P0014012	2.70137e-05	18.3392	C16orf98
A_33_P3792489	6.44783e-05	18.3284	LINC00334
A_33_P3212394	0.000205115	18.2005	FRG2C
A_23_P85269	5.98213e-05	17.9253	TTN
A_23_P56746	6.08964e-05	17.7886	FAP
A_23_P118571	0.00024074	17.7758	SOST
A_33_P3408320	6.08964e-05	17.7023	CERS1
A_23_P382811	0.00239333	17.6662	SNX31
A_21_P0008164	7.99518e-05	17.636	XLOC_010617
A_33_P3265749	0.000188449	17.1392	PTGER3
A_33_P3839897	0.00122143	17.0832	RNU4ATAC
A_33_P3413667	7.33523e-05	16.2408	ABL2
A_21_P0007899	0.00528867	15.8438	LOC100996671
A_23_P376488	0.00788883	15.6355	TNF
A_23_P58266	0.000138215	15.6256	S100P
A_21_P0008290	0.000650387	15.5854	LINC00641
A_33_P3630785	0.00049903	15.5366	LOC286059
A_23_P167585	0.000220979	15.2345	GDF9
A_33_P3265429	0.000467429	15.1338	LOC100130849
A_21_P0014899	0.000486031	14.9772
A_23_P118392	7.57738e-05	14.9307	RASD1
A_21_P0009236	0.000350933	14.8777
A_23_P19182	4.69581e-05	14.4998	REEP2
A_23_P103110	0.00187662	14.1305	MAFF
A_23_P354288	0.000699276	14.0717	FAM71A
A_32_P33083	0.000827266	13.9839	VCX2
A_23_P315364	0.00754011	13.739	CXCL2
A_33_P3411682	0.000144048	12.9476	TRIM49C
A_32_P12994	0.00506241	12.9292	LOC440900
A_21_P0010438	0.00042377	12.3941	XLOC_014364
A_23_P257043	5.85095e-05	12.2284	GEM
A_33_P3376031	0.00659641	12.1467	LOC100128770
A_21_P0008381	4.33024e-06	11.8453
A_21_P0014497	0.00435832	11.5799
A_23_P1102	7.33523e-05	11.5327	ACTA1
A_33_P3299066	0.000486031	11.4375	NR4A2
A_33_P3441031	0.00542819	11.2237	LINC00944
A_21_P0011624	0.000272445	11.1171
A_21_P0001044	4.42638e-05	10.8689
A_33_P3399693	0.000123659	10.7277	LOC100128374
A_23_P64888	0.00237926	10.6006	TAS2R10
A_24_P257416	0.00909118	10.494	CXCL2
A_33_P3265739	0.000699276	10.2312	PTGER3
A_33_P3268144	0.000618776	10.2011	ZNF614
A_21_P0014532	1.20385e-05	9.81906
A_23_P87879	6.08964e-05	9.78669	CD69
A_23_P110712	6.03653e-05	9.74781	DUSP1
A_21_P0001198	9.49771e-05	9.49643
A_33_P3409984	0.00153665	9.44469	CDKL4
A_24_P250227	0.00148719	9.42177	NR1D1
A_21_P0002037	0.00346496	9.38271
A_23_P89589	0.000801145	9.30252	PER1
A_33_P3314176	0.000187613	9.30188	FAM46C
A_33_P3336557	0.000138752	9.02797
A_24_P857624	0.00748092	8.90959	TNRC6C-AS1
A_32_P49867	0.000556516	8.85628	LRCOL1
A_21_P0013391	0.00178397	8.50548
A_21_P0009475	0.00419152	8.45221	XLOC_012667
A_32_P15958	0.00126097	8.44865	ZNF295-AS1
A_23_P305092	0.000328769	8.32274	CRTAM
A_24_P157926	0.00893169	8.29097	TNFAIP3
A_24_P363278	0.000396906	8.18509	MAK
A_23_P251031	0.000701108	7.98017	IL13
A_23_P126363	0.000442268	7.92192	ADAM30
A_21_P0013743	0.00057952	7.86777
A_23_P90172	6.52287e-05	7.80785	PPP1R15A
A_23_P148541	0.000123878	7.74342	CTAG1A
A_21_P0007814	0.00572001	7.72466	XLOC_010275
A_23_P46936	0.00522066	7.70533	EGR2
A_23_P45185	0.000148451	7.59293	FIGF
A_21_P0004308	0.000285023	7.55201	XLOC_004584
A_23_P30294	0.0016139	7.50198	CDO1
A_21_P0006803	0.00220987	7.48902	XLOC_008995
A_23_P214026	0.00994443	7.47588	FBN2
A_21_P0010928	0.0016139	7.43267	XLOC_014512
A_21_P0009766	5.74784e-05	7.42511	XLOC_013323
A_21_P0009018	0.00493113	7.36709	XLOC_011893
A_23_P30983	0.000363348	7.34298	GJB7
A_24_P709377	0.00568216	7.3351	PAX8-AS1
A_21_P0010297	0.0051555	7.00266	XLOC_014111
A_21_P0004449	0.000432911	6.9992	XLOC_005026
A_23_P53370	0.00504877	6.9748	RND1
A_21_P0005515	0.00154299	6.96306	XLOC_006529
A_21_P0014514	0.00780749	6.90933
A_21_P0007980	0.00386376	6.85713
A_23_P7827	0.00294404	6.79937	FAM26F
A_21_P0006299	0.00453182	6.77888	XLOC_007800
A_23_P103756	0.000160696	6.76073	OVGP1
A_21_P0003177	0.000906452	6.64138	XLOC_003261
A_23_P19663	0.00398981	6.60274	CTGF
A_23_P77859	0.000827266	6.54789	TMEM88
A_33_P3298398	0.000432911	6.53996
A_33_P3420816	0.00152427	6.53531	GDF1
A_24_P250922	0.00738017	6.53098	PTGS2
A_24_P283324	0.000803945	6.50131	ALDH8A1
A_33_P3238636	0.000448408	6.42654	CCDC173
A_33_P3266719	0.00252463	6.40475	TET2
A_33_P3419134	6.03653e-05	6.38897	KIAA1598
A_19_P00317272	0.00158735	6.27891	LOC440900
A_19_P00321040	0.00419152	6.27238
A_33_P3224070	9.57975e-05	6.20981	CSRNP1
A_23_P121011	0.000297699	6.18412	CSRNP1
A_23_P83347	0.000200221	6.14414	RNF183
A_23_P404606	0.000258204	6.11109	CREBRF
A_23_P306610	0.00208549	6.10607	MUC17
A_21_P0005210	0.00108327	6.10116
A_33_P3219601	4.69581e-05	6.09985	ABL2
A_24_P29594	0.00585675	6.09353	HBS1L
A_21_P0004563	0.00424319	6.08904	XLOC_004901
A_21_P0001378	0.00460907	6.08138	XLOC_000429
A_21_P0000504	0.000290289	6.0758	RNU6ATAC
A_23_P46429	0.000250143	6.07237	CYR61
A_33_P3363859	7.99518e-05	6.04917	LOC100130452
A_24_P114249	0.00130498	6.00953	GALNT3
A_23_P34396	0.000363531	5.93708	C1orf63
A_33_P3282051	0.00360984	5.92746
A_23_P52480	0.00154245	5.8601	CYP2C18
A_21_P0004054	0.0056803	5.80337
A_23_P40295	0.000581007	5.78907	LAMP5
A_23_P322086	0.000205115	5.73285	C12orf39
A_33_P3255001	0.00746354	5.73117	LINC00691
A_33_P3386242	0.000486031	5.66742	CNKSR1
A_21_P0014458	0.000349881	5.50011
A_23_P348636	0.00364094	5.48326	FOXJ1
A_21_P0000017	0.00143579	5.45078	RPS20
A_23_P124619	0.00292605	5.42245	S100A14
A_23_P86540	0.00171712	5.38886	ARMC3
A_33_P3359513	0.00378053	5.28506
A_32_P711043	0.000801145	5.2165	LOC100507191
A_33_P3255914	9.34907e-05	5.21549	MYLIP
A_33_P3370940	0.000258204	5.20908	LAMB1
A_21_P0009632	0.00661001	5.2067	XLOC_012857
A_23_P91278	0.000486031	5.18044	NFATC2
A_33_P3419360	0.00355806	5.16844	LINC00202-2
A_21_P0008644	0.00355577	5.09534	XLOC_011287
A_21_P0014195	0.000826326	5.05999
A_21_P0014898	0.00196378	5.01267
A_33_P3383551	0.00507564	5.0047	SEC14L3
A_24_P942630	0.00298268	4.99668	KDM6B
A_21_P0007790	0.00208549	4.99136	LINC00944
A_33_P3214720	0.000234338	4.97361	ZC3H12A
A_21_P0011721	0.00430142	4.97317
A_23_P320578	0.00146405	4.97249	RGS16
A_23_P170608	0.000186108	4.90196	TSPYL2
A_32_P70158	0.0030048	4.90189	LILRB3
A_19_P00317277	0.00575823	4.898	LINC01127
A_21_P0010357	0.0040715	4.85326
A_21_P0012682	0.000290289	4.85249	XLOC_014512
A_23_P2283	0.000499246	4.83903	TAC3
A_21_P0001698	0.00884757	4.83169	XLOC_000340
A_33_P3347320	0.0014225	4.77897	ADIRF-AS1
A_21_P0003413	0.00355577	4.77761
A_33_P3326588	6.08964e-05	4.71312	TNFRSF10D
A_21_P0001493	0.00114358	4.70564	XLOC_000794
A_33_P3279831	6.48709e-05	4.67955	PNRC1
A_21_P0010261	0.00126097	4.66196	XLOC_013968
A_33_P3418833	0.000788443	4.61459	FLRT3
A_33_P3452287	0.00279894	4.59788	LINC00316
A_21_P0007219	0.00674731	4.5735	XLOC_009167
A_21_P0000502	5.27411e-05	4.56432	RNU11
A_33_P3292235	0.000478759	4.5056	PAQR3
A_33_P3372251	0.00904885	4.49206	HOMER1
A_21_P0004400	0.00463941	4.4578	XLOC_004839
A_23_P4254	0.00339835	4.45093	CRYBA1
A_23_P106002	0.00532522	4.44204	NFKBIA
A_33_P3324980	0.00047332	4.42494	ARID5B
A_23_P32233	0.000138215	4.37504	KLF4
A_33_P3278501	0.00305425	4.37456
A_23_P145074	8.17948e-05	4.32851	PNRC1
A_23_P126037	0.000671838	4.28815	RLF
A_21_P0003965	0.00573848	4.27562
A_33_P3380762	0.0034472	4.27407	HSD52
A_33_P3331080	0.00292605	4.25822	SEC24A
A_21_P0014825	0.00132528	4.2199
A_21_P0000838	0.00507564	4.20628	LOC100506314
A_24_P337058	0.000448408	4.20214	CCNL1
A_19_P00319558	0.00385923	4.18566
A_23_P48698	0.00158735	4.18134	ADAM20
A_33_P3347928	0.000297725	4.17793	CCNL1
A_21_P0006290	8.55282e-05	4.15818	XLOC_007767
A_21_P0014201	0.00498372	4.15637
A_21_P0013649	0.00365574	4.12151	XLOC_014512
A_19_P00317318	0.00827369	4.10943	RFX8
A_23_P211039	0.000350933	4.09564	ADAMTS1
A_23_P150018	0.000499246	4.0488	DUSP5
A_32_P195647	0.00239567	4.01921	KLHL15
A_33_P3220837	0.00259495	4.00096	MAFB
A_33_P3406651	0.00419546	3.99939	ZSCAN5B
A_21_P0011259	0.00042377	3.99094
A_33_P3571254	0.00396931	3.94439	MINOS1P1
A_21_P0002334	0.000598189	3.94149	XLOC_001788
A_21_P0007693	0.00614864	3.92267	XLOC_010031
A_21_P0007785	7.12798e-05	3.91691	XLOC_010244
A_21_P0006249	0.00186216	3.91123	LOC101929382
A_23_P151975	6.48709e-05	3.90666	RHCG
A_33_P3399748	0.00320938	3.90382	SECISBP2
A_32_P88415	0.000982733	3.85196	MYOZ3
A_23_P130974	0.00552201	3.84579	KIAA1683
A_23_P426305	0.000836921	3.81939	AOC3
A_23_P56938	0.00243824	3.74831	REL
A_21_P0014864	0.00101379	3.74191
A_23_P171237	0.000290289	3.73288	ACRC
A_33_P3211513	0.00136194	3.71517	CLK1
A_33_P3335590	0.000258204	3.71227	CCDC64B
A_24_P239606	0.000148451	3.71099	GADD45B
A_19_P00321148	0.00576118	3.70859	LINC01127
A_19_P00318728	0.000603585	3.69274	LINC00880
A_33_P3252809	0.00579182	3.69216
A_21_P0005485	0.00196653	3.69082	LOC101928077
A_23_P412562	0.00822016	3.64434	C1orf162
A_33_P3265714	0.000505603	3.64405	C2orf61
A_21_P0005484	0.00882762	3.64388	XLOC_006389
A_23_P53267	0.0021133	3.64369	RSRC2
A_23_P144337	0.00130891	3.63126	CCRN4L
A_21_P0012033	0.00323249	3.62967
A_33_P3316078	0.00407022	3.61862	INTS6
A_21_P0001276	0.00339809	3.60824	XLOC_000111
A_33_P3384260	0.000377377	3.60232	HNRNPA1
A_23_P39237	0.000174123	3.59674	ZFP36
A_24_P323941	0.000123659	3.59353	FAM209A
A_23_P16817	0.00981985	3.57415	CLK1
A_24_P136522	0.00958251	3.57205	GARNL3
A_24_P521994	0.000350933	3.53106	KLHL24
A_23_P54447	0.00854455	3.50437	LINC00597
A_23_P217009	0.00222735	3.49778	C9orf24
A_23_P28334	0.00295117	3.49174	IL18RAP
A_33_P3324909	0.00105559	3.44884	JUND
A_24_P264664	0.000363695	3.44567	CHD2
A_19_P00329048	0.00524185	3.42919	LOC100506365
A_23_P142849	0.00112472	3.42451	RND3
A_24_P350683	0.00236888	3.41345	SLC9A1
A_23_P114947	0.00479948	3.41176	RGS2
A_33_P3305487	0.00126097	3.40347	REM2
A_21_P0010860	0.00208549	3.35507	LINC00202-1
A_33_P3413671	0.00012672	3.34461	ABL2
A_33_P3613000	0.00320938	3.33539	ZBTB10
A_33_P3417305	0.00161245	3.32786
A_33_P3263625	0.000836921	3.3245	DUSP8
A_21_P0014316	0.00161981	3.30998
A_33_P3407895	0.00164503	3.30458	RINL
A_23_P63798	0.00291422	3.28555	KLF6
A_33_P3273394	0.00881863	3.28296	LOC101928423
A_33_P3390723	0.000803945	3.28021
A_24_P357465	0.00950401	3.27154	TP53INP2
A_33_P3288844	0.00259448	3.24602	IL6R
A_33_P3258617	0.000646873	3.23371
A_21_P0003042	0.000953743	3.21858	XLOC_002872
A_32_P174083	0.000396906	3.19935	CYCS
A_19_P00807374	0.000186108	3.1897	XLOC_014512
A_21_P0000366	0.000477059	3.18798	SNORD11
A_23_P119196	0.00030669	3.1878	KLF2
A_19_P00805339	0.00385923	3.17249	LOC149351
A_21_P0013969	0.00865631	3.15383	LOC100130156
A_23_P350005	0.00282353	3.1355	TRIML2
A_33_P3317460	0.00105559	3.12165
A_23_P218463	0.000396906	3.11335	SERTAD1
A_32_P703	0.00222735	3.11058	LOC646626
A_33_P3228642	0.00156609	3.10345	ZNF584
A_19_P00805452	0.000528164	3.09512	XLOC_014512
A_33_P3313055	0.00311488	3.08764	NOTCH3
A_23_P212089	0.000192257	3.07565	NFKBIZ
A_33_P3212570	0.000781273	3.07325	C16orf98
A_33_P3284508	0.00052452	3.07292	CD14
A_33_P3331831	0.000160696	3.0578	LOC101928841
A_23_P19673	0.000312119	3.05394	SGK1
A_19_P00320028	0.000250143	3.04509	LINC01004
A_33_P3762913	0.000363531	3.01437	LINC01004
A_21_P0000240	0.000210556	3.00854	SNORD100
A_24_P286114	0.00162859	3.00034	SLC1A3
A_21_P0000818	7.33523e-05	2.99624	LINC00672
A_21_P0000040	0.00558912	2.98313	ZBTB24
A_33_P3385656	0.00157515	2.95097	FNDC9
A_33_P3413997	0.00182115	2.93587
A_23_P166408	0.00807703	2.92991	OSM
A_21_P0002079	0.00904885	2.92372
A_33_P3619171	0.00128281	2.91865	PMAIP1
A_33_P3223860	0.000801145	2.91071
A_33_P3351999	0.00966516	2.88965
A_33_P3341722	9.57975e-05	2.88751	COL23A1
A_33_P3390713	0.00042377	2.88595
A_23_P59714	0.0007092	2.85116	MGC16142
A_21_P0013308	0.000148451	2.84875	XLOC_014512
A_21_P0013834	0.00779532	2.83621	CT45A1
A_33_P3215333	0.00387148	2.83015	NFATC2
A_32_P139894	0.000241478	2.82136	ABL2
A_23_P42257	0.00559705	2.81967	IER3
A_33_P3423551	0.00788883	2.80469	IER3
A_33_P3336632	0.000220979	2.80454	RNA28S5
A_33_P3320533	0.000238567	2.7853	POLR1A
A_21_P0008156	0.00514877	2.77205	XLOC_010591
A_23_P376557	0.00180416	2.75196	MMP25
A_23_P167789	0.000432911	2.739	FAM53C
A_32_P8813	0.00151821	2.7327	LINC00926
A_24_P184844	0.00219695	2.72029	CHD2
A_33_P3252394	0.00101847	2.71578	GADD45G
A_23_P410859	0.00143579	2.69938	ZSWIM6
A_33_P3269528	0.00931403	2.69743
A_24_P515319	0.0010371	2.69335	FAM90A7P
A_23_P77731	0.000912211	2.69196	CRYM
A_23_P116942	0.00700995	2.68591	LAG3
A_23_P411188	0.00305425	2.68421	CHRNA10
A_21_P0013664	0.00519645	2.68239
A_21_P0012050	0.00357317	2.68034
A_33_P3593774	0.00112472	2.6765	PIK3R3
A_23_P66260	0.00244032	2.67273	ZNF267
A_19_P00317178	0.000814831	2.65043	SNHG5
A_33_P3270172	0.0060111	2.64021	LINC00628
A_19_P00316541	0.000699276	2.62572	SNHG5
A_19_P00317473	0.000491683	2.62541	SNHG5
A_24_P120934	0.0018764	2.61759	GADD45G
A_23_P6596	0.00228902	2.61579	HES1
A_23_P28598	0.00414212	2.61395	DLX2
A_23_P121250	0.000396906	2.60878	EIF4A2
A_21_P0000172	0.00221664	2.58629	CSPG5
A_24_P414719	0.000801145	2.58434	NFYA
A_19_P00317984	0.00208549	2.57542	SNHG5
A_33_P3334092	0.00702594	2.57483
A_23_P46725	0.000671838	2.57164	EPC1
A_19_P00322967	0.000138215	2.56959	SNHG17
A_24_P393958	0.00216366	2.56899	DNAJB4
A_23_P159237	0.00484997	2.56866	GPR20
A_33_P3479449	0.00738017	2.56102	LINC01127
A_24_P55496	0.00206491	2.54772	OSR2
A_33_P3398862	0.000706605	2.53804	RHOB
A_33_P3407339	0.000644009	2.53177	CEP85L
A_19_P00322220	0.000301187	2.52929	SNHG17
A_23_P73429	0.00047332	2.5246	HCLS1
A_33_P3324651	0.00106035	2.51746	RBM39
A_32_P220463	0.00764518	2.51724	FBLL1
A_19_P00317793	0.000186108	2.50727	SNHG17
A_24_P125283	0.000956672	2.50213	HDAC5
A_33_P3413732	0.00414212	2.49976
A_33_P3379017	0.000772571	2.49775	HIC2
A_24_P119678	0.00886579	2.49663
A_23_P17053	0.00925571	2.49037	IL36G
A_19_P00320094	0.00119437	2.48955	SNHG5
A_19_P00322299	0.00217459	2.48858	ZSWIM6
A_33_P3254101	0.00933108	2.48787
A_32_P226205	0.00800169	2.48366	ZFHX2
A_24_P70002	0.00101052	2.48062	LATS2
A_21_P0012080	0.000620914	2.47106
A_21_P0000469	0.00150723	2.47083	SNORD11B
A_21_P0014601	0.000153742	2.45835
A_33_P3280597	0.00101379	2.4477
A_24_P355267	0.000350933	2.42904	SLC25A25
A_33_P3245178	0.000500189	2.4242	BEX2
A_23_P53891	0.00190994	2.41596	KLF5
A_24_P7157	0.00380247	2.4141	RIMKLB
A_23_P36397	0.0034617	2.41037	CYP27B1
A_19_P00322666	0.00675228	2.40893	SNHG5
A_23_P419947	0.000914354	2.40433	MLF1
A_19_P00321973	0.00119778	2.40131	LOC101930489
A_23_P138760	0.000650387	2.38986	CLCF1
A_23_P304897	0.00328515	2.38438	BDKRB2
A_32_P47754	0.000258204	2.38374	SLC2A14
A_21_P0011208	0.00353116	2.38209
A_23_P139669	0.00636912	2.37697	SLC2A3
A_24_P252497	0.00117115	2.37426	TRIB1
A_33_P3290567	0.000432911	2.37175	WEE1
A_23_P42746	0.00238318	2.36518	NCF1
A_33_P3337277	0.000396906	2.36452	LOC100129846
A_32_P231568	0.00579006	2.36362	RASEF
A_32_P18440	0.00099648	2.36186	ARID5B
A_23_P127394	0.00623979	2.3538	CRY2
A_23_P330895	0.00256282	2.35118	NFKBIB
A_21_P0012081	0.00715829	2.34845
A_19_P00803333	0.00101379	2.34841	ZSWIM6
A_23_P143906	0.000432911	2.34653	MLF1
A_19_P00318304	0.000239211	2.34223	SNHG17
A_23_P65262	0.00800941	2.31979	N4BP2L2
A_23_P86330	0.000437524	2.31773	IER5
A_33_P3382147	0.00221664	2.31632	STARD13
A_19_P00316659	0.00149646	2.30335	SNHG5
A_19_P00321546	0.00184325	2.30215	SNHG5
A_21_P0000142	0.000646873	2.29829	RNF103
A_24_P237586	0.00309188	2.29418	ANKRD37
A_33_P3387856	0.00101847	2.29289	CENPN
A_23_P383132	0.000188449	2.28468	HIC2
A_23_P126103	0.00177454	2.28435	CTH
A_19_P00319019	0.00306452	2.27846	SNHG5
A_23_P127948	0.000116622	2.27362	ADM
A_33_P3296205	0.00224003	2.27361	TSC22D1
A_23_P13359	0.000659778	2.27113	NXF1
A_23_P410625	0.00262603	2.26364	ZNF367
A_23_P98022	0.000836921	2.26242	SIRT1
A_21_P0011312	0.00271131	2.25842	XLOC_014512
A_33_P3414107	0.00368654	2.25317	LOC729040
A_33_P3220207	0.00709115	2.23094	ARMC3
A_23_P215787	0.0007027	2.22363	HBP1
A_21_P0001178	0.00907514	2.22321	XLOC_001023
A_23_P211047	0.00957612	2.21911	BACH1
A_21_P0000239	0.00760972	2.21133	SNORD101
A_23_P358917	0.00982696	2.20526	CYP3A7
A_19_P00316701	0.00431781	2.2027	SNHG5
A_23_P139143	0.000873238	2.20261	STX3
A_24_P117029	0.000990959	2.19119	LDLR
A_24_P261383	0.00996442	2.18031	TAF1D
A_19_P00322702	0.00320938	2.17757	SNHG5
A_33_P3762918	0.000521564	2.17682	LINC01004
A_24_P307014	0.00111946	2.17237	BRD2
A_19_P00322754	0.00240017	2.17031	SNHG5
A_23_P23221	0.00291422	2.16726	GADD45A
A_33_P3292694	0.00398758	2.16693	LOC643355
A_33_P3346327	0.000621033	2.16229	KGFLP1
A_21_P0001751	0.00240198	2.14869	XLOC_001173
A_19_P00318280	0.00258883	2.14768	LOC100506860
A_33_P3336810	0.00116882	2.13899	NUDT17
A_19_P00316050	0.0040715	2.13852	LOC100506860
A_24_P161463	0.00222974	2.13732	ZFAS1
A_32_P36235	0.00333638	2.13669	IER2
A_33_P3308446	0.00180129	2.13501	RHOB
A_19_P00319095	0.00111718	2.13058	SNHG5
A_33_P3297517	0.00101052	2.12816	TRA2B
A_23_P218358	0.00278358	2.1252	CDRT1
A_23_P361085	0.00256282	2.12409	SNHG5
A_21_P0013663	0.00263154	2.11845	XLOC_014512
A_24_P307065	0.00396931	2.11343
A_19_P00316419	0.00385942	2.11206	SNHG5
A_21_P0001745	0.00101847	2.11013
A_33_P3342430	0.00169975	2.10893
A_33_P3420259	0.000856846	2.09929	RNA28S5
A_21_P0004133	0.00323249	2.09824
A_33_P3405946	0.00159565	2.09512	RBM39
A_33_P3211804	0.00275701	2.09475	RUNX1
A_23_P39766	0.00415509	2.09461	GLS
A_23_P218079	0.000432911	2.09304	SLC38A2
A_32_P220750	0.00307714	2.08387	PLGLB1
A_24_P188377	0.0016623	2.08142	CD55
A_23_P127013	0.00437322	2.07778	TCF7L2
A_33_P3289251	0.00163378	2.07676	LOC644727
A_33_P3297020	0.00914604	2.07403	PSORS1C3
A_33_P3424462	0.00199397	2.06774	CNST
A_33_P3389394	0.00174698	2.06491	RPPH1
A_23_P109254	0.00321378	2.0618	RBM39
A_23_P389987	0.00332953	2.06001	TLX2
A_23_P8801	0.00105559	2.05957	CYP3A5
A_21_P0005078	0.00995807	2.05686	XLOC_005900
A_24_P290354	0.000581007	2.05232	ZFAND5
A_24_P379750	0.00136453	2.05045	MXD1
A_23_P410507	0.00408875	2.04205	PSPN
A_24_P860703	0.0007092	2.04106	SNHG17
A_24_P295963	0.000816779	2.04058	SLC38A2
A_33_P3252048	0.00853781	2.03576	PPP1R27
A_33_P3223592	0.0092718	2.03363	APOE
A_21_P0009243	0.00339809	2.01893	XLOC_012192
A_21_P0014394	0.00220491	2.01776
A_24_P145911	0.00205449	2.011	TRA2B
A_33_P3221868	0.000801145	2.00316	TMEM216
A_21_P0009420	0.0060111	1.99923	XLOC_012586
A_33_P3419339	0.00102275	1.99596	GNAI3
A_21_P0010209	0.00774277	1.99571
A_23_P166248	0.00205241	1.99212	RCAN1
A_23_P376096	0.00824301	1.98995	TICAM1
A_23_P119143	0.00314837	1.98385	ICAM5
A_23_P162579	0.00465607	1.98194	HSPB8
A_23_P408094	0.00333638	1.97985	MXD1
A_24_P63522	0.00366201	1.97477	HMGCS1
A_23_P256641	0.00157515	1.97299	KCNE1L
A_33_P3284359	0.00767151	1.96904	NR0B1
A_23_P74309	0.0040005	1.96569	NOS1AP
A_23_P312718	0.00466465	1.96071	PNPLA8
A_33_P3269380	0.00215379	1.9488
A_23_P394605	0.00132528	1.94404	SEC24A
A_23_P6836	0.00100125	1.94045	IP6K2
A_32_P178945	0.00593374	1.93649	YOD1
A_33_P3404336	0.00911456	1.93353
A_23_P119042	0.00689711	1.9329	NKG7
A_21_P0012051	0.000315623	1.93166	SEPT14
A_23_P334870	0.00412926	1.92556	TMEM217
A_23_P166686	0.00364302	1.92069	AMOTL2
A_23_P120933	0.000459015	1.91763	ATF4
A_23_P76488	0.00564938	1.91367	EMP1
A_23_P328740	0.00997225	1.91073	NEURL3
A_21_P0012052	0.00101379	1.90675	XLOC_014512
A_23_P76538	0.00835867	1.90363	TESC
A_21_P0003922	0.00518205	1.89401
A_21_P0014019	0.00662093	1.89119	LGALS2
A_32_P183218	0.0043482	1.89002	ZNF367
A_23_P215534	0.00411686	1.88809	RBM33
A_23_P23947	0.00466465	1.88575	MAP3K8
A_23_P79818	0.000598189	1.88543	OSER1
A_33_P3217020	0.00155915	1.87931	RAPH1
A_33_P3368339	0.000920375	1.87889	NUTM2G
A_24_P111912	0.00390899	1.8732	FAM172A
A_21_P0011898	0.00101847	1.86994	SEPT14
A_24_P785293	0.00557914	1.86516	SNHG1
A_32_P64475	0.00157095	1.86056	SDE2
A_23_P363769	0.00380247	1.85751	KRT86
A_21_P0010748	0.000762418	1.85222	SEPT14
A_24_P276531	0.000377377	1.85029	SNIP1
A_23_P3956	0.00466465	1.84537	C1QTNF1
A_19_P00322687	0.00155736	1.82832	ERVMER34-1
A_24_P316489	0.00098555	1.82728	NDUFA10
A_33_P3336527	0.00208549	1.82252	PDXDC1
A_33_P3227904	0.00158428	1.82095	SLC25A34
A_24_P133253	0.00599617	1.8154	KITLG
A_33_P3393734	0.00608963	1.81137	RPS27
A_33_P3363460	0.00588194	1.80316	LOC100129186
A_19_P00320259	0.00636434	1.80161	ERVMER34-1
A_23_P54846	0.000746545	1.79576	HERPUD1
A_19_P00812257	0.0014873	1.79424	LOC440900
A_21_P0000227	0.00747714	1.79398	SNORD35B
A_23_P82651	0.00368978	1.78075	NPTX2
A_24_P576174	0.00101847	1.78061	DCP1A
A_21_P0000068	0.00158735	1.77955	FAM229A
A_33_P3340718	0.00738017	1.77195	KDM6A
A_24_P329635	0.00616941	1.76693	TSC1
A_23_P500861	0.00592766	1.76571	SYNE1
A_23_P166826	0.00100057	1.76102	DCP1A
A_24_P58037	0.00995421	1.75723	LOC392288
A_21_P0011465	0.00736922	1.75472	SMG1
A_24_P327181	0.00554948	1.75179	WNK4
A_33_P3382111	0.00939728	1.74976
A_23_P216476	0.00239567	1.74149	ZBTB5
A_33_P3523501	0.0021944	1.74075	LOC374890
A_23_P140978	0.00208549	1.73931	ZNF263
A_24_P97001	0.00141451	1.7374	PRPF38A
A_24_P217365	0.00305425	1.73563	ANKRD28
A_32_P204205	0.00444524	1.72578	SIX4
A_19_P00321885	0.00760972	1.72501	LINC-PINT
A_23_P170820	0.00190043	1.72217	PUM1
A_33_P3252605	0.00484315	1.72144	CYP2U1
A_19_P00320579	0.00668957	1.72059	LINC-PINT
A_33_P3715909	0.00782344	1.71521
A_33_P3328637	0.00419546	1.71279	PRRG1
A_21_P0000393	0.00411686	1.71125	SNORD99
A_23_P92230	0.00110205	1.7102	TSC22D2
A_23_P429082	0.00147266	1.70187	SPTY2D1
A_33_P3379571	0.00261043	1.69869	MAP3K9
A_24_P278172	0.00179024	1.69852	ZFAND5
A_33_P3217689	0.0039167	1.69798	JMY
A_23_P305205	0.00501696	1.6978	KIAA0895
A_23_P92042	0.00487468	1.69406	ITPR1
A_24_P167614	0.00385372	1.69371	INTS6
A_23_P207058	0.0022685	1.68859	SOCS3
A_32_P90483	0.00452992	1.68763	STXBP4
A_24_P376129	0.00498372	1.68734	DFNB31
A_23_P31389	0.00339809	1.68551	TRA2A
A_33_P3282434	0.00524185	1.68524	SLC16A1
A_32_P176550	0.00631999	1.68253	JMY
A_33_P3354796	0.00059086	1.68043	FLJ42627
A_24_P930418	0.00579182	1.67904	RBPMS
A_33_P3220425	0.00787168	1.6785	XLOC_014512
A_23_P14105	0.00301889	1.67579	RCBTB2
A_23_P137705	0.0030048	1.6721	TBX19
A_23_P58538	0.00942214	1.67055	EPB41L4A-AS1
A_19_P00321361	0.00476155	1.66564	LINC-PINT
A_19_P00321886	0.0065092	1.65987	LINC-PINT
A_23_P359647	0.00806028	1.65927	NFAT5
A_23_P339309	0.00290302	1.65418	LIN52
A_21_P0013564	0.00592766	1.65162	CNTNAP3B
A_24_P411863	0.00876766	1.6504	KMT2E
A_24_P336759	0.004146	1.64627	MCL1
A_21_P0000092	0.00233479	1.64544	ZBED6
A_23_P401014	0.00293112	1.64373	ARIH1
A_23_P36226	0.00402719	1.64285	SLC25A33
A_21_P0013717	0.00292605	1.64219
A_21_P0000271	0.00852597	1.64192	SNORA4
A_33_P3394198	0.00835059	1.63763	FPGS
A_24_P36868	0.00435586	1.62799	WDR26
A_24_P196704	0.00659641	1.62024	KMT2E
A_24_P18146	0.00944215	1.61885	PSD3
A_24_P206736	0.00445472	1.61772	ZNF143
A_24_P182122	0.00182115	1.61483	ND1
A_23_P58983	0.00578952	1.61291	TBC1D22B
A_32_P13795	0.00967104	1.61215	DNAJC27
A_23_P10815	0.00192293	1.61099	PUM1
A_21_P0000206	0.00791599	1.61019	SNORD21
A_33_P3417452	0.00505032	1.60828	ZGLP1
A_23_P129246	0.0023481	1.60154	PLEKHO2
A_33_P3281408	0.00821904	1.59944	YPEL5
A_33_P3348744	0.00158327	1.59681
A_33_P3227284	0.00572237	1.59404	OGT
A_33_P3298057	0.00250228	1.5894	ABCC5
A_24_P391104	0.00558912	1.58866	RFX1
A_24_P329924	0.00738096	1.58814	SIK3
A_23_P342053	0.004617	1.58699	RBBP6
A_19_P00320141	0.00742466	1.58006	NR2F1-AS1
A_23_P359540	0.0076313	1.57977	HIST1H4F
A_21_P0002908	0.00738017	1.57447
A_23_P41629	0.00903542	1.57435	ADAMTS16
A_33_P3321781	0.00764518	1.57238	FLJ44342
A_24_P350744	0.00668854	1.56964	KIAA0907
A_33_P3235330	0.00963521	1.56642	MTMR3
A_23_P5131	0.00799166	1.56338	ISYNA1
A_33_P3805085	0.00493514	1.56266	FNIP1
A_23_P143247	0.00460192	1.56055	TSHZ2
A_21_P0010888	0.00972337	1.55998
A_33_P3227217	0.00500435	1.55806	SNORA81
A_21_P0008871	0.00524185	1.55345	FLJ42627
A_23_P328237	0.00452755	1.55071	SPTY2D1
A_23_P41066	0.00153788	1.5493	RASSF1
A_24_P108311	0.00213405	1.54746	NEDD4L
A_23_P128084	0.00489293	1.54606	ITGA7
A_23_P30813	0.00623979	1.54541	HIST1H4K
A_23_P96087	0.00152683	1.53811	H1FX
A_33_P3331085	0.0077423	1.53779	SEC24A
A_33_P3225066	0.00653395	1.53724	DNAJC12
A_24_P23411	0.00386376	1.53713	ARMCX3
A_33_P3241786	0.00457279	1.53187	ADD2
A_23_P74229	0.00465607	1.53186	STK40
A_33_P3269728	0.00218046	1.53165	ANKRD10
A_23_P77630	0.00378142	1.53146	MAP1LC3B
A_33_P3336484	0.00800941	1.52772	NPIPA5
A_19_P00319537	0.0034472	1.52514	LINC01091
A_23_P78557	0.00961659	1.52345	FBXL12
A_23_P388855	0.00937834	1.5221	KAT6B
A_24_P778836	0.00827516	1.52154	RSL1D1
A_23_P395075	0.00623979	1.52072	KDM3A
A_21_P0000515	0.00715829	1.51783	VTRNA1-3
A_33_P3349414	0.00524728	1.51719	ZBTB43
A_23_P30805	0.0045698	1.51665	HIST1H4J
A_24_P48408	0.00948713	1.5111	RNMT
A_23_P404965	0.00743139	1.50945	GNL1
A_24_P314179	0.00275185	1.50748	ETS2
A_33_P3365864	0.00504877	1.50344	BSDC1
A_23_P40354	0.00528867	1.50105	MAPRE1
A_32_P209989	0.00266866	-1.5007	MRPL46
A_23_P256682	0.00596089	-1.50107	APEX2
A_21_P0012886	0.00174698	-1.50147	XLOC_014512
A_24_P40594	0.00599617	-1.50397	HOMEZ
A_23_P404094	0.0057553	-1.50545	THAP7-AS1
A_23_P54055	0.0054837	-1.50826	AJUBA
A_23_P126393	0.00898496	-1.51272	SETDB1
A_32_P151875	0.0016139	-1.51519	ZNF398
A_21_P0014494	0.00565249	-1.52018
A_23_P141965	0.0037354	-1.5224	HAUS8
A_23_P99771	0.00316189	-1.52297	PNMA1
A_23_P52373	0.00609676	-1.52453	NDST2
A_32_P8251	0.00659641	-1.52627	PHRF1
A_23_P501877	0.00461549	-1.52675	ZFP64
A_23_P74716	0.00476155	-1.52756	DEDD
A_23_P397969	0.00224873	-1.53043	FOXK2
A_21_P0010695	0.00250995	-1.53349	LINC00339
A_24_P721898	0.00819751	-1.53447	BTBD7
A_23_P109410	0.00414212	-1.53516	THAP7
A_23_P368225	0.00662093	-1.53524	EME1
A_32_P32739	0.00788883	-1.53552	NAGS
A_23_P141960	0.0089622	-1.5358	SERTAD3
A_21_P0011743	0.00285085	-1.53908	LINC00665
A_23_P87973	0.00419546	-1.53939	TRIM13
A_21_P0003213	0.0034472	-1.54095	XLOC_003406
A_33_P3316313	0.00224003	-1.54102	MTERFD2
A_24_P18802	0.00728414	-1.54248	VPS18
A_32_P170749	0.00251297	-1.54386	STAG3
A_33_P3252884	0.00752857	-1.54658	PHF12
A_23_P310483	0.0087136	-1.54666	C8orf58
A_32_P213330	0.00565249	-1.54704	ARHGEF28
A_21_P0000257	0.00234873	-1.54852	SNORD27
A_33_P3268368	0.00807703	-1.54879	FZR1
A_23_P108437	0.00386623	-1.55003	FZD5
A_23_P165186	0.00698966	-1.55212	LIN37
A_23_P83159	0.0075851	-1.55461	KLHL9
A_21_P0005618	0.00444985	-1.55548
A_32_P60459	0.00228902	-1.55602	OTUD1
A_23_P7684	0.00791599	-1.55772	CCNJL
A_23_P91640	0.00748092	-1.55808	ASPHD2
A_24_P28619	0.00489888	-1.55854	ANGEL2
A_33_P3226039	0.00252477	-1.55931	TGFBRAP1
A_23_P83714	0.00271131	-1.56046	ZNF707
A_33_P3381771	0.0087136	-1.5608	GID4
A_23_P62642	0.00893867	-1.56111	CCDC19
A_33_P3311775	0.00239912	-1.56163	ZNF789
A_33_P3328445	0.00831929	-1.56234	LOC100506713
A_21_P0014312	0.00498372	-1.56327	LOC100507303
A_23_P313476	0.00531945	-1.56331	FAM120B
A_23_P55256	0.00404338	-1.56408	ZNF652
A_21_P0009192	0.00479473	-1.57089	HOXB7
A_23_P211748	0.0032867	-1.57191	GTF2E1
A_24_P312189	0.00275029	-1.57206	MEPCE
A_23_P81212	0.00995807	-1.57224	MRPS18C
A_33_P3403778	0.00249134	-1.57428	ZNF579
A_19_P00318600	0.00910997	-1.57575	LOC648987
A_23_P346265	0.00585675	-1.57586	GNPTAB
A_32_P169179	0.00747714	-1.57607	MSX2P1
A_24_P194730	0.00254463	-1.57646	ZSCAN22
A_23_P155052	0.00486009	-1.57767	APOL6
A_33_P3242124	0.0023481	-1.57943	HAUS8
A_33_P3252925	0.00501696	-1.58043	JADE1
A_23_P109442	0.00105559	-1.58285	HPS4
A_23_P501372	0.0051555	-1.58554	MIEF2
A_24_P374962	0.00310432	-1.58767	STAG3L2
A_23_P500998	0.00996442	-1.58898	HOXA9
A_32_P79483	0.00819463	-1.59136	FGF14-AS2
A_21_P0014798	0.00209092	-1.59348	LOC100128108
A_21_P0003212	0.00610348	-1.59412
A_21_P0010877	0.00846018	-1.59565	XLOC_014512
A_23_P156390	0.00712044	-1.59966	JAKMIP2
A_23_P193	0.00833127	-1.59969	EXO5
A_24_P130026	0.00219005	-1.60024	BAG5
A_23_P402287	0.00579182	-1.6022	LNX2
A_33_P3348011	0.00186409	-1.60253	TOB2P1
A_23_P254648	0.00485156	-1.60362	FBXW2
A_21_P0012311	0.00293389	-1.60377	CELSR1
A_23_P3574	0.00301889	-1.60459	GFOD2
A_23_P347508	0.00179655	-1.60483	SELRC1
A_33_P3329597	0.00215379	-1.60645	BLOC1S3
A_19_P00805212	0.00853781	-1.6075	C6orf147
A_23_P59202	0.00404338	-1.60781	TAF11
A_23_P426989	0.00451	-1.60809	SH3BP5L
A_21_P0011706	0.0043631	-1.60893	SPACA6P
A_23_P218706	0.00933108	-1.61153	ZNF343
A_33_P3217517	0.00715829	-1.61236	C5orf55
A_23_P167308	0.00597593	-1.61642	RNF4
A_23_P123905	0.00425342	-1.61671	EXOSC3
A_21_P0000054	0.00743521	-1.61853	PET117
A_23_P258071	0.00369574	-1.61981	RNF113A
A_21_P0014175	0.0022685	-1.62196	LOC100506302
A_32_P88310	0.00465607	-1.62265	LOC730183
A_23_P215088	0.00159626	-1.62276	ZC3HC1
A_24_P186124	0.00261099	-1.62383	MTERFD2
A_23_P145146	0.00415529	-1.6245	PDCD2
A_24_P16214	0.00213405	-1.62478	LINC00665
A_33_P3329652	0.0090917	-1.62539	ZFP90
A_23_P99360	0.00902071	-1.62629	TRIM13
A_23_P167367	0.00294131	-1.62856	PITX2
A_24_P330822	0.00507564	-1.62958	HNF1B
A_24_P925664	0.00142233	-1.63328	MDM2
A_24_P151834	0.00222735	-1.639	ANKFY1
A_24_P218006	0.00894217	-1.64055	DNAJC30
A_23_P86731	0.006282	-1.64201	ZNF239
A_23_P4294	0.00560782	-1.64372	ZNF232
A_23_P150080	0.00199397	-1.64575	RPP38
A_21_P0009702	0.00485156	-1.64691
A_33_P3288859	0.00252477	-1.64938	CDPF1
A_33_P3279059	0.00460192	-1.64938	RIPK1
A_21_P0011124	0.00605978	-1.65011	XLOC_014512
A_33_P3337242	0.00981985	-1.65151	DTNBP1
A_23_P68505	0.00780021	-1.65264	FAM217B
A_32_P96692	0.00558912	-1.65271	POLH
A_33_P3275500	0.00499464	-1.65365	LOC400743
A_23_P214144	0.00460741	-1.65381	COL10A1
A_33_P3281616	0.0017351	-1.65385	CDPF1
A_33_P3266265	0.00256737	-1.65525	ABHD17B
A_21_P0000235	0.00430142	-1.65724	SNORA6
A_33_P3210363	0.0048404	-1.66087	TMPO-AS1
A_19_P00318599	0.00841586	-1.66157	LOC648987
A_23_P201672	0.00142921	-1.66201	METTL13
A_23_P255523	0.00293112	-1.66357	ALKBH4
A_23_P34568	0.00349725	-1.67017	ADPRHL2
A_32_P100258	0.00457279	-1.67482	FLJ37453
A_33_P3245539	0.00560497	-1.67579	PNMA1
A_33_P3544856	0.00239567	-1.67597	LINC00942
A_24_P74064	0.00220987	-1.67605	ZBTB14
A_24_P920979	0.00926178	-1.67751	ASB7
A_23_P500130	0.00453182	-1.67847	KANK1
A_23_P213247	0.00459714	-1.68241	FBXL5
A_24_P156288	0.00662093	-1.68413	GZF1
A_32_P755542	0.00239622	-1.68414	TAMM41
A_33_P3359753	0.00631804	-1.68445	CCSAP
A_21_P0000308	0.000774492	-1.68453	SNORA9
A_21_P0009004	0.00720634	-1.68967	XLOC_011865
A_23_P377245	0.00199397	-1.68972	LOC653160
A_23_P202458	0.00903542	-1.68974	ZNF22
A_33_P3379061	0.00403745	-1.68977	C9orf47
A_23_P414964	0.00519645	-1.69177	ZNF584
A_23_P52826	0.00112472	-1.69505	BUD13
A_33_P3396877	0.0022685	-1.69824	RPP38
A_23_P164623	0.00222071	-1.69901	ZBTB45
A_21_P0000331	0.00531838	-1.70093	SNORA44
A_21_P0008998	0.00677915	-1.70377	XLOC_011834
A_33_P3339860	0.00127569	-1.70853	PLEKHA2
A_23_P38328	0.00444524	-1.71002	DBF4B
A_24_P56270	0.00784832	-1.71197	DYRK2
A_23_P145153	0.00345202	-1.71335	PDCD2
A_33_P3305472	0.00310465	-1.71422
A_33_P3410781	0.00339809	-1.71547
A_33_P3264238	0.0023481	-1.71547	ZNF280B
A_23_P69877	0.00738017	-1.71603	ZFP62
A_21_P0014231	0.00930788	-1.71637
A_33_P3230399	0.00184325	-1.71909	ZNF784
A_33_P3215134	0.00163144	-1.72057	ZNF777
A_23_P325661	0.00316107	-1.72205	ZNF134
A_23_P365844	0.00101847	-1.72253	EID2
A_23_P309803	0.00105559	-1.72537	ZNF777
A_24_P124558	0.00254651	-1.72579	HOXC8
A_33_P3786807	0.00668854	-1.72651	SNAR-E
A_32_P157481	0.00816739	-1.72913	ERCC4
A_23_P322	0.00737638	-1.72994	EFNA4
A_24_P252973	0.00151821	-1.73391	CLP1
A_23_P207927	0.00172389	-1.7386	C17orf80
A_33_P3256677	0.00336047	-1.73897	CCDC101
A_33_P3392677	0.00109572	-1.7415
A_23_P119907	0.00187822	-1.74271	ANKZF1
A_23_P153197	0.00149133	-1.74522	TGIF1
A_33_P3477521	0.00528572	-1.74538	LOC284080
A_33_P3268634	0.00402473	-1.74545	WIBG
A_24_P128312	0.0043241	-1.74672	ZNF79
A_33_P3417474	0.00528867	-1.74887	LOC101927345
A_23_P132388	0.000671838	-1.74963	SCO2
A_23_P90911	0.00797322	-1.75291	RDH14
A_23_P319895	0.00197551	-1.75374	SETD1B
A_23_P328074	0.00254905	-1.7547	SALL1
A_21_P0013685	0.00339835	-1.75703	XLOC_014512
A_24_P99838	0.000799385	-1.75875	ZNF223
A_32_P86739	0.00896081	-1.76021	CASC10
A_33_P3842770	0.00541394	-1.76199	LOC644450
A_33_P3404671	0.00258169	-1.76276	LOC100130557
A_32_P227605	0.00430416	-1.76477	RGS9BP
A_21_P0014435	0.00903542	-1.7652	LOC100287728
A_33_P3417820	0.00127569	-1.76578	NOL12
A_19_P00320927	0.00244832	-1.76669	LINC00942
A_33_P3222367	0.00152427	-1.76806	SNORA74B
A_33_P3243214	0.00418594	-1.76819	C17orf59
A_23_P149050	0.00443255	-1.76886	LINC00115
A_23_P26184	0.00282048	-1.76941	DET1
A_33_P3214785	0.00152867	-1.77393	LEPROT
A_23_P60101	0.00358305	-1.77785	ZNF696
A_21_P0009873	0.00858429	-1.77898	LOC100505771
A_33_P3395952	0.00153665	-1.77961	COL20A1
A_33_P3245454	0.00138329	-1.78232	LOC389834
A_23_P35343	0.00623979	-1.78393	ZNF248
A_24_P81841	0.00623979	-1.78432	CDKN1B
A_33_P3216517	0.00981985	-1.78441	NEK6
A_23_P121447	0.00525404	-1.78442	ACTRT3
A_21_P0008787	0.00957612	-1.78765	XLOC_011591
A_33_P3413335	0.00247808	-1.78967
A_23_P66872	0.0031607	-1.79009	GEMIN4
A_23_P76914	0.00187242	-1.79678	SIX1
A_21_P0000210	0.00737728	-1.79796	SNORD4A
A_32_P69930	0.00339809	-1.79853	CCDC96
A_21_P0000304	0.00284925	-1.79882	SNORA13
A_23_P135465	0.00128502	-1.79982	HARBI1
A_21_P0013250	0.00126097	-1.80128	XLOC_014512
A_23_P100386	0.00346028	-1.80294	IL34
A_21_P0013245	0.000798851	-1.8032	DTX2
A_21_P0013243	0.0016623	-1.80567	DTX2
A_21_P0000491	0.00208549	-1.8057	SNAR-G1
A_33_P3417195	0.0022388	-1.80794	C17orf82
A_21_P0000284	0.00330157	-1.80804	SNORD52
A_32_P36046	0.00342713	-1.8085	C2orf68
A_23_P112548	0.0034472	-1.81183	HDHD3
A_33_P3395738	0.00305425	-1.8136	BCAR1
A_23_P160537	0.000506865	-1.81464	AUNIP
A_21_P0000192	0.00111718	-1.81645	TGIF1
A_23_P25868	0.0068904	-1.8169	NAA30
A_23_P334892	0.00588194	-1.81755	TMEM102
A_33_P3290487	0.00168334	-1.81855	ZNF668
A_33_P3318187	0.00256282	-1.81971	CENPBD1
A_21_P0014775	0.00190043	-1.81978
A_24_P687326	0.00689711	-1.82505	FAM225A
A_23_P14184	0.00593638	-1.82791	THSD1
A_33_P3807062	0.00404378	-1.8287	HJURP
A_32_P20523	0.00218793	-1.82885	TIGD2
A_33_P3359543	0.00132195	-1.82945	ZNF561
A_23_P208143	0.00396931	-1.82994	ZNF397
A_32_P41065	0.000598189	-1.8344	TMCC1
A_33_P3224307	0.00453182	-1.83718	SCARNA12
A_23_P26314	0.00197268	-1.83771	ZNF319
A_33_P3390027	0.00250228	-1.83902	EXOC7
A_23_P100455	0.00100057	-1.84235	MTHFSD
A_23_P111865	0.00430142	-1.84829	ZSCAN21
A_23_P66158	0.00466465	-1.85047	KNOP1
A_23_P116743	0.00087752	-1.85123	LOC338799
A_33_P3394183	0.00724079	-1.85292	ZNF324B
A_33_P3382769	0.00173478	-1.85512	UBE2Q2P3
A_23_P410312	0.00339809	-1.85603	C12orf76
A_23_P152235	0.000835986	-1.8563	IRX3
A_23_P209987	0.000402195	-1.85744	POLR1B
A_21_P0012263	0.00697647	-1.86058	XLOC_014512
A_23_P82913	0.00122403	-1.86307	TRMT12
A_33_P3289426	0.00155915	-1.86616	ZNF775
A_23_P128396	0.000737363	-1.86912	RNF34
A_23_P74344	0.0017536	-1.86993	TADA1
A_33_P3218188	0.00886593	-1.87106	SPSB2
A_33_P3258923	0.00792727	-1.87485	MKRN3
A_33_P3502640	0.00142921	-1.87826	DTX2
A_24_P399694	0.00528033	-1.87869	ZCCHC3
A_23_P127446	0.00117156	-1.87893	DPF2
A_21_P0013595	0.00640015	-1.88173
A_33_P3269806	0.00414212	-1.88273	ZNF616
A_23_P15375	0.000906452	-1.8835	ARMC7
A_24_P643587	0.00405235	-1.88986	ASB8
A_21_P0014314	0.000716383	-1.8903	LOC100507458
A_33_P3527721	0.00100429	-1.89033	LOC284219
A_23_P433188	0.00044115	-1.89551	GZF1
A_23_P107036	0.00131294	-1.89911	TMEM11
A_21_P0009331	0.00910064	-1.90069
A_23_P159101	0.0071253	-1.90357	SNRNP35
A_33_P3285299	0.00250995	-1.90477	GPRIN2
A_21_P0011297	0.00250228	-1.90631	XLOC_014512
A_23_P313512	0.000636069	-1.90883	DCP1B
A_19_P00315843	0.00148508	-1.90989	SCARNA16
A_24_P365515	0.00333382	-1.91019	FOXA2
A_32_P88905	0.00386376	-1.91234
A_33_P3665553	0.00858429	-1.91251	LOC100233156
A_23_P12336	0.000363531	-1.91258	PRMT6
A_23_P69670	0.00119778	-1.91443	BLOC1S4
A_21_P0000329	0.00269917	-1.91512	SNORA42
A_24_P329795	0.000521564	-1.91532	C10orf10
A_32_P117170	0.000500189	-1.92523	NAPEPLD
A_23_P338233	0.00119778	-1.93177	BCDIN3D
A_33_P3456233	0.00292605	-1.93466
A_24_P62530	0.00781129	-1.93536	RHOU
A_33_P3361202	0.0090917	-1.94042	CCSAP
A_23_P166797	0.00398758	-1.94289	RTP4
A_23_P362824	0.000613739	-1.94353	CSTF1
A_33_P3299525	0.00106469	-1.94821	KCTD21
A_33_P3856949	0.00114906	-1.95066	LOC284513
A_23_P27947	0.000786501	-1.95134	PDCD2L
A_21_P0005228	0.00743139	-1.95425
A_33_P3246083	0.00152427	-1.9543	OXSM
A_33_P3255755	0.00831106	-1.95901	CROCCP2
A_33_P3413325	0.00536095	-1.96756	KCNMA1
A_23_P164559	0.00116882	-1.96882	CHAMP1
A_21_P0013248	0.000616434	-1.97283	XLOC_014512
A_23_P66732	0.000305899	-1.9741	GSG2
A_23_P163117	0.000802758	-1.98545	C14orf169
A_24_P220618	0.000214689	-1.99213	ZC3H4
A_21_P0003208	0.0042708	-1.99667	XLOC_003405
A_33_P3376873	0.0099708	-1.99893
A_23_P38830	0.00152867	-2.00415	ZNF552
A_19_P00811954	0.00152427	-2.0102	MIRLET7BHG
A_21_P0009329	0.00253464	-2.01526	XLOC_012503
A_23_P75220	0.00106608	-2.01724	SLC25A28
A_33_P3286621	0.00108385	-2.02036	SCARNA16
A_23_P134147	0.00149232	-2.02094	ZBTB24
A_23_P141302	0.00153788	-2.02178	ZNF18
A_21_P0007959	0.00324698	-2.02284
A_21_P0001124	0.00819751	-2.02391
A_23_P145175	0.00126097	-2.02564	ZNF318
A_33_P3292540	0.0051555	-2.02567	CDKN2C
A_23_P5339	0.00129366	-2.02706	TMEM177
A_32_P58425	0.00339809	-2.02741	PHF13
A_24_P924836	0.00269917	-2.02867	CRYZL1
A_21_P0000318	0.00269917	-2.02931	SNORA24
A_21_P0000478	0.00435832	-2.03121	SNORA11C
A_23_P142239	0.00529187	-2.03166	YIF1B
A_23_P218282	0.000866326	-2.03231	ZSCAN32
A_21_P0008880	0.002989	-2.03261
A_21_P0001018	0.00788883	-2.03272	LINC00623
A_21_P0000847	0.00339809	-2.03595	LOC100630918
A_33_P3363082	0.00137448	-2.0395	SCARNA5
A_24_P22050	0.00267043	-2.04749	RAB20
A_23_P154022	0.000604132	-2.049	C2orf44
A_24_P198820	0.0006518	-2.05133	CDK12
A_23_P163820	0.00437322	-2.05267	ZNF629
A_23_P56567	0.000496066	-2.05788	GEMIN6
A_33_P3337733	0.00437339	-2.05866	FLJ45831
A_21_P0000155	0.00798883	-2.06238	PSMC2
A_23_P206454	0.000671838	-2.06469	CENPBD1
A_23_P133868	0.000315623	-2.06538	ZKSCAN4
A_23_P132263	0.000330911	-2.06735	EIF4ENIF1
A_21_P0008877	0.00479964	-2.07316	LOC100507501
A_33_P3402329	0.0040005	-2.07517	MIR503HG
A_33_P3213747	0.00059086	-2.07884	ZNHIT2
A_23_P127522	0.00641521	-2.07891	HYLS1
A_33_P3345743	0.0038725	-2.07908	PFN1P2
A_32_P48615	0.000450342	-2.08249
A_32_P231493	0.00940789	-2.08903	DOCK9-AS2
A_33_P3362861	0.000650387	-2.0899	ZFP30
A_23_P103276	0.000186108	-2.0949	KTI12
A_24_P245815	0.00130498	-2.09714	ASPHD2
A_21_P0009315	0.00196653	-2.09801	LOC101927290
A_21_P0009735	0.00817984	-2.0987	XLOC_013195
A_24_P416411	0.000521564	-2.10788	PEX12
A_24_P580698	0.00903542	-2.10826	LOC389895
A_21_P0000324	0.0018764	-2.10956	SNORA36A
A_33_P3334448	0.00118585	-2.11278	SNORA62
A_21_P0012461	0.00149013	-2.11394	XLOC_014512
A_23_P362228	0.00541394	-2.11613	C1orf213
A_23_P39656	0.000659778	-2.12324	RNF25
A_23_P97221	0.00378053	-2.12341	ZNF691
A_33_P3410599	0.00285398	-2.12507	FAM46A
A_24_P5550	0.000432911	-2.13511	PHF23
A_24_P170983	0.000350933	-2.14122	ESPNL
A_24_P322908	0.00633728	-2.14235	USP27X
A_24_P360529	0.00540192	-2.14258	PDE7A
A_32_P96036	0.00501696	-2.14584	MEX3A
A_24_P43588	0.000216536	-2.14755	MAD2L1BP
A_33_P3662000	0.00333382	-2.1496
A_33_P3411637	0.00489725	-2.15201
A_23_P106505	0.000360803	-2.15379	LCMT2
A_24_P22746	0.00147853	-2.15441	ZADH2
A_33_P3299781	0.00106608	-2.15495	DDRGK1
A_23_P51202	0.000659778	-2.15653	ZNF436
A_23_P104318	0.00112472	-2.15992	DDIT4
A_33_P3268723	0.00234379	-2.16426	ZKSCAN4
A_24_P79241	0.000671838	-2.1694	UBOX5
A_23_P67618	0.00541394	-2.1706	ZNF792
A_23_P370569	0.00168453	-2.17097	C12orf66
A_21_P0000323	0.00087752	-2.17186	SNORA36A
A_33_P3323136	0.00128502	-2.17327	ENKUR
A_33_P3362886	0.00222735	-2.17909
A_24_P169544	0.000705687	-2.18009	ZNF17
A_24_P226970	0.00903542	-2.18031	ZNF365
A_23_P157022	0.000148451	-2.18228	ZNF786
A_24_P395621	0.000424689	-2.18291	RUNDC1
A_23_P106633	0.000290289	-2.18853	DDX28
A_33_P3399765	0.000671838	-2.18864
A_21_P0014637	0.0053141	-2.19009
A_21_P0000344	0.00153788	-2.19195	RPL32
A_33_P3356245	0.000581007	-2.19674	ZNF416
A_23_P153855	0.00315025	-2.20303	ZNF492
A_23_P8119	0.00419546	-2.20751	ZBTB9
A_23_P38482	0.000133075	-2.2085	PHF23
A_33_P3364989	0.000239211	-2.21204	ACTL10
A_33_P3327208	0.00742466	-2.22041
A_23_P5976	0.000454773	-2.22295	ZSWIM1
A_33_P3396831	0.00898496	-2.23556	CCT3
A_33_P3404729	0.00792727	-2.2385
A_23_P15944	0.00651245	-2.2421	ELAC1
A_23_P107432	0.00119369	-2.2424	FLJ35934
A_21_P0005060	0.00221664	-2.24573	XLOC_005834
A_23_P433079	0.000123878	-2.24677	DNAJC14
A_33_P3268564	0.00400804	-2.24856	NCK2
A_33_P3254801	0.00463638	-2.24903	OGFR
A_33_P3268174	0.00042377	-2.24925	KBTBD6
A_21_P0000479	0.0050955	-2.26075	SNORA11D
A_21_P0003091	0.00325207	-2.26157	XLOC_002996
A_33_P3347658	0.00956025	-2.26565
A_33_P3394234	0.000437524	-2.26601	ZNF133
A_21_P0014018	0.000799385	-2.2663	LOC100652736
A_21_P0000348	0.000228421	-2.27312	SNORA80
A_23_P51291	0.000249843	-2.27317	PARS2
A_23_P255328	0.00105176	-2.28298	PRDM8
A_33_P3410589	0.00222735	-2.28552	FAM43A
A_33_P3324383	0.00519979	-2.30206	FIGNL2
A_33_P3214129	0.00136194	-2.31117	LOC728061
A_32_P131143	0.00865631	-2.31337	CECR5-AS1
A_19_P00316238	0.00289674	-2.31997	STMN1
A_23_P112311	0.000367221	-2.32326	TRIM32
A_21_P0000947	0.00108327	-2.32676	ENO1-AS1
A_21_P0000495	0.00127569	-2.33142	SNORA57
A_24_P205019	0.00117156	-2.33612	ZNF250
A_33_P3336103	0.000138215	-2.33618	TIGD5
A_33_P3386364	0.000123878	-2.33758	FANCF
A_23_P4798	0.000491683	-2.34195	ZNF581
A_21_P0000579	0.0058338	-2.34441	PAN3-AS1
A_21_P0000301	0.000478759	-2.34684	SNORA5A
A_21_P0014345	0.00173478	-2.36064
A_21_P0001010	0.00127569	-2.36327
A_23_P214533	0.00221664	-2.3642	ZSCAN31
A_23_P55421	0.00101847	-2.37153	CBX8
A_33_P3355783	0.00563133	-2.37851	LOC100129473
A_33_P3326927	0.00119437	-2.38244	ZNF19
A_33_P3577142	0.00339809	-2.383
A_33_P3287078	0.00524728	-2.38548	GZF1
A_24_P235783	0.00995807	-2.39178	SF1
A_23_P305877	0.00355758	-2.3964	TMEM261
A_23_P408108	0.00403952	-2.40868	MTERF
A_24_P941166	0.00143579	-2.41634	ZNF425
A_33_P3216277	0.00925452	-2.42638	LOC101059976
A_21_P0014816	0.000889807	-2.43348
A_33_P3236102	0.000662067	-2.43713	IER5L
A_33_P3423949	0.000148451	-2.44404	CBX2
A_21_P0004383	0.00558912	-2.45058	XLOC_004804
A_21_P0000474	0.00519645	-2.45231	SNORA38B
A_33_P3294801	0.000511157	-2.46766
A_21_P0010448	0.00320938	-2.46767	XLOC_014397
A_23_P86917	0.000363531	-2.47951	FADD
A_33_P3275255	0.000708626	-2.48086
A_23_P16652	0.00966516	-2.48185	ZNF555
A_33_P3699445	0.00239567	-2.4837
A_21_P0003630	0.00127706	-2.48866	XLOC_003613
A_33_P3327500	0.00153665	-2.48983	UFSP1
A_21_P0014714	0.00101379	-2.49406
A_23_P301360	0.00199397	-2.49758	ZNF572
A_23_P72840	0.000505603	-2.52014	DPM3
A_23_P70566	0.00378053	-2.5252	FKBPL
A_21_P0014632	0.00329664	-2.5274
A_21_P0011853	0.00152405	-2.53646	LOC100507460
A_32_P72341	0.0022388	-2.53718	TRIM59
A_21_P0009872	0.00522371	-2.54097	LOC100505771
A_33_P3732466	0.00153665	-2.54519	LOC100506282
A_24_P397584	0.000280934	-2.54841	TBCC
A_23_P24922	0.000204537	-2.54999	LIPT2
A_33_P3298980	0.00182928	-2.55357
A_33_P3392525	0.000276474	-2.55495	ARL4D
A_21_P0000342	0.0016139	-2.57845	SNORA5B
A_23_P146187	0.00010718	-2.58005	RRS1
A_24_P118011	0.00047849	-2.58164	PRORSD1P
A_23_P130482	0.00554948	-2.58397	ZNF211
A_24_P23546	0.00463638	-2.59011	SP8
A_33_P3240053	0.00068656	-2.59617	UFSP1
A_33_P3398722	0.00840322	-2.59656	PRDM5
A_23_P13683	0.00648094	-2.60506	ZBTB39
A_23_P13338	0.000705964	-2.60681	INTS5
A_33_P3359869	0.000432911	-2.61095
A_33_P3366073	0.000802758	-2.6218	EBPL
A_23_P46539	0.0051555	-2.62508	PSRC1
A_19_P00320427	0.00239567	-2.6329
A_33_P3381117	0.00840322	-2.63507	LOC100128563
A_23_P165984	0.000600939	-2.63604	ZSWIM3
A_23_P309850	0.000123659	-2.65382	RPUSD2
A_33_P3423859	6.48709e-05	-2.67933	PPP1R3D
A_33_P3400758	0.0022388	-2.68927	ZNF555
A_33_P3342992	0.00364284	-2.69136	UBE2Q2P2
A_21_P0010774	8.89883e-05	-2.69382
A_21_P0012418	0.00402473	-2.69539	XLOC_014512
A_33_P3400828	0.00568216	-2.69564	NXNL2
A_21_P0014584	0.0014397	-2.7419
A_33_P3291708	0.00780021	-2.74834
A_21_P0010725	0.000377377	-2.75178
A_21_P0012995	0.000370795	-2.76678	XLOC_014512
A_33_P3286754	0.000618776	-2.76704	SEC14L2
A_21_P0000214	0.00379379	-2.78322	SNORD42A
A_33_P3247372	0.0021944	-2.78848	TPTEP1
A_32_P213459	0.00125891	-2.79105	DMRT2
A_33_P3311917	6.59191e-05	-2.79843
A_33_P3299766	0.00215733	-2.80077	FAM160B1
A_24_P193592	0.00412926	-2.81519	CCNF
A_21_P0000775	0.00168453	-2.81545	ENO1-AS1
A_21_P0011378	0.00112472	-2.82503	XLOC_014512
A_21_P0000657	0.00995383	-2.83344	LOC100289230
A_19_P00317237	0.00403952	-2.83463	XLOC_004366
A_33_P3357773	0.000449931	-2.8466
A_19_P00317815	0.00149646	-2.85821
A_33_P3520693	0.00402473	-2.86139	LOC646903
A_33_P3209025	0.00462279	-2.86337	ZNF623
A_33_P3392250	0.00421571	-2.87597	FAM178A
A_33_P3410584	0.00170154	-2.92049
A_23_P369666	0.00248535	-2.93028	ZMYND8
A_33_P3326105	0.00186216	-2.93915	RNF216
A_19_P00808348	0.00130885	-2.94746
A_19_P00322495	0.00737728	-2.97173	TSTD3
A_21_P0001718	0.00338626	-2.97769	XLOC_000683
A_23_P368259	0.00101379	-2.97811	EID2B
A_32_P37592	0.000801145	-3.05805	SCARNA17
A_33_P3237590	0.00697368	-3.07178
A_33_P3396851	0.00743521	-3.07329	XLOC_014512
A_23_P415643	0.000181445	-3.07464	ZNF48
A_23_P68807	0.00191948	-3.08338
A_33_P3319134	0.0039278	-3.09144	LOC100506191
A_21_P0000338	0.00100057	-3.09391	SNORA56
A_33_P3251518	0.00774423	-3.10484	PYCR2
A_33_P3227492	0.00044115	-3.10627	IBA57-AS1
A_21_P0000351	0.00128502	-3.14168	SCARNA22
A_33_P3284394	0.00248507	-3.16219	CBR1
A_33_P3306048	0.000671838	-3.16418	DPRXP4
A_23_P43317	0.000459015	-3.16505	PRDM12
A_21_P0007376	0.00049056	-3.24453	XLOC_009509
A_33_P3305521	0.00634364	-3.26258	ZNF507
A_21_P0000310	0.00101379	-3.26823	SNORA12
A_23_P108932	0.00103506	-3.28251	RPL23AP32
A_23_P12896	0.000123878	-3.29146	FANCF
A_23_P40453	0.000671838	-3.32626	CBR3
A_23_P61524	0.00355937	-3.32796	CCDC71
A_23_P108492	0.00524728	-3.33833	MARS2
A_33_P3290729	0.00363132	-3.34303	POU3F2
A_33_P3359713	0.000399542	-3.35565
A_23_P405707	0.000360803	-3.41028	BCOR
A_33_P3246258	0.000922645	-3.4383	C2CD2
A_33_P3668839	0.000239211	-3.45385	LOC644656
A_33_P3392330	0.00972337	-3.46365	COQ4
A_23_P12147	0.000144826	-3.47455	C1orf74
A_21_P0003588	0.000116622	-3.49599	STIM2
A_23_P370682	0.00456639	-3.49849	BATF2
A_21_P0009591	0.00182702	-3.52833	XLOC_012895
A_24_P356	0.00435775	-3.54677	AAK1
A_21_P0009287	0.00258204	-3.57352	XLOC_012338
A_23_P165676	0.000659778	-3.6127
A_21_P0000350	0.000250143	-3.62951	SCARNA20
A_33_P3256500	0.0044993	-3.63974	ATXN2
A_21_P0010878	0.000363695	-3.65992	XLOC_014512
A_23_P412427	0.00116331	-3.67249	NS3BP
A_23_P430181	0.000384143	-3.68062	ZBTB3
A_24_P942017	0.00189864	-3.73652	LOC100132356
A_21_P0000295	0.000186108	-3.75739	SNORA67
A_21_P0012235	0.000708626	-3.77685	XLOC_014512
A_21_P0011296	0.00712044	-3.7949	XLOC_014512
A_21_P0000307	0.000495904	-3.81948	SNORA2B
A_19_P00321166	0.00162645	-3.82036	LOC100132356
A_21_P0001525	0.0069049	-3.82592
A_33_P3331711	0.00292605	-3.83483	LOC100130463
A_23_P55688	0.000232444	-3.87015	ZNF416
A_33_P3289113	0.000360803	-3.87636	COX11
A_21_P0000300	0.000454518	-3.90899	SNORA48
A_21_P0012208	0.00046081	-3.92889	XLOC_014512
A_32_P28223	0.000191711	-3.93196
A_33_P3323041	0.00024074	-3.93715	KANK1
A_21_P0000280	0.000402195	-3.95421	SNORD60
A_33_P3286002	0.00353116	-4.00554	VKORC1
A_33_P3344492	0.0022388	-4.11924	SCARNA1
A_21_P0000335	4.69581e-05	-4.13087	SNORA51
A_33_P3404221	0.0061502	-4.19156
A_21_P0010263	0.000787858	-4.23273	XLOC_013981
A_32_P152767	0.000333207	-4.25517	SKIDA1
A_21_P0006331	0.00132528	-4.35392	XLOC_007879
A_23_P135381	0.000116622	-4.37083	SP5
A_33_P3244991	0.00464477	-4.38748
A_33_P3225610	0.00601102	-4.38908
A_23_P107744	0.000699276	-4.39269	S1PR5
A_33_P3587611	0.0021946	-4.41499	RPL36AP33
A_33_P3708658	0.00415529	-4.49418	ST3GAL4-AS1
A_32_P123255	0.00854717	-4.55126	SOWAHD
A_33_P3354688	0.000875447	-4.58116
A_33_P3522511	0.000352437	-4.58786	KIAA0485
A_21_P0003351	0.0010736	-4.59433
A_33_P3570974	0.00819751	-4.72978
A_23_P252306	0.00163144	-4.8256	ID1
A_23_P115683	5.98213e-05	-4.86148	HPS6
A_21_P0014234	0.00353116	-4.88158	DAPK1-IT1
A_24_P145316	0.000659778	-4.92858	DTNBP1
A_33_P3328360	0.000142111	-4.96331	MIRLET7BHG
A_21_P0013922	0.00310432	-4.99246
A_19_P00322900	0.00934154	-5.03313	MIAT
A_21_P0004993	0.00320938	-5.09084	XLOC_005587
A_33_P3422471	0.00328763	-5.28658
A_24_P213788	0.00700796	-5.34405	LEF1-AS1
A_33_P3549091	0.00883286	-5.4121	LOC100131347
A_21_P0014066	0.000204537	-5.72007
A_33_P3389478	0.00140594	-6.06717	SNAPC3
A_33_P3671291	0.00101052	-6.0741	SNORA12
A_33_P3355371	0.000432911	-6.34931	TTC9C
A_21_P0000320	0.000117618	-6.90861	SNORA30
A_23_P154962	0.000873238	-6.98055	RIMBP3
A_21_P0014166	0.0016139	-7.20538	LOC100506379
A_21_P0000052	0.000500189	-7.55474	DISC1
A_23_P377616	0.00260974	-8.62078	CIRBP
A_33_P3340639	0.000432911	-10.3169	GPAM
A_21_P0013911	0.000618776	-10.3271
A_33_P3604069	0.0034472	-12.6953
A_33_P3389668	0.000277713	-18.543

## Sheet: EN8h vs CTRL_Filtered by flags_
ProbeName	p (Corr)	FC	GeneSymbol
A_33_P3246448	0.00118905	1.79473	KCNE4
A_33_P3211513	0.00464092	2.60178	CLK1
A_33_P3300975	0.00161492	-1.78672	HOXC4
A_24_P303420	0.00146417	7.88995	ADCY10P1
A_19_P00320028	0.00388987	1.87998	LINC01004
A_23_P101960	0.00535785	1.53608	ZFP36L2
A_21_P0009956	0.0082981	1.89112
A_23_P103110	0.00255474	10.8252	MAFF
A_33_P3331085	0.000287291	2.08527	SEC24A
A_24_P782308	0.00238618	2.95622	NEDD4L
A_23_P137543	0.00434956	-2.01308	ZNF362
A_23_P53137	9.4251e-07	23.3142	HBG1
A_23_P118392	1.50852e-05	15.8239	RASD1
A_21_P0008871	0.00131941	1.55772	FLJ42627
A_24_P117029	0.00255479	1.68733	LDLR
A_23_P500130	0.00357303	-1.69846	KANK1
A_32_P72341	0.00787996	-1.99038	TRIM59
A_23_P106933	0.0015512	4.02279	ACSM1
A_33_P3304170	0.00893263	7.39145	PIK3CG
A_23_P26928	0.005176	-2.18425	CCDC103
A_33_P3323323	0.00622544	-1.99479	ZNF497
A_23_P32233	0.000201596	3.08012	KLF4
A_23_P501435	0.000886968	-2.19424	CSRP2BP
A_33_P3839897	0.00076947	18.3335	RNU4ATAC
A_23_P107744	0.0029278	-3.48995	S1PR5
A_23_P108761	0.00026094	-1.68573	CNOT11
A_33_P3413671	0.00013129	2.36354	ABL2
A_33_P3221114	0.0085926	-1.79135	JAKMIP1
A_23_P144916	0.00156289	1.77969	GFPT2
A_23_P435636	0.00665853	2.00244	DAND5
A_23_P59714	0.00297506	2.06368	MGC16142
A_23_P105545	0.00413168	1.60109	VAMP1
A_23_P10870	0.000278494	-1.821	DOLK
A_23_P12173	0.000603852	1.84484	CRTC2
A_23_P121676	0.00700052	-1.98187	CXXC4
A_24_P397817	5.34294e-05	7.42377	LEP
A_23_P84154	0.000128119	6.46343	ARHGAP15
A_23_P145146	0.00242391	-1.62971	PDCD2
A_21_P0007119	0.00889032	-2.80254	FLJ37035
A_32_P220750	5.26834e-05	3.91202	PLGLB1
A_24_P703830	0.00229205	2.07972	NANOS3
A_33_P3331080	0.00875608	2.95253	SEC24A
A_23_P76488	0.00371569	2.02628	EMP1
A_23_P157895	0.000549291	3.76274	DMRT3
A_23_P354591	0.00384013	-1.8569	MVB12B
A_23_P206760	1.06576e-06	13.393	HP
A_23_P122775	0.00154959	-1.68776	RTN4IP1
A_23_P109442	0.000350226	-1.61143	HPS4
A_33_P3408320	3.05674e-06	15.2342	CERS1
A_24_P262127	0.00517877	1.89359	RRAD
A_33_P3865368	0.00343975	-1.65923	LOC254896
A_19_P00316659	0.000951408	2.32182	SNHG5
A_19_P00317984	0.00262483	2.34107	SNHG5
A_21_P0013522	0.00771123	2.07307	LOC100506342
A_21_P0014598	0.00675761	-2.76466	LOC730081
A_23_P149695	0.000145165	-2.21063	ATP1A1OS
A_23_P255523	0.00469125	-1.56789	ALKBH4
A_21_P0005615	0.00150724	16.7548
A_23_P258978	0.0015198	-1.72125	GOLGA1
A_33_P3681776	0.00526964	-2.00883	TOLLIP-AS1
A_23_P53039	0.00421712	3.26254	LDHC
A_19_P00808794	0.000928497	3.55384	XLOC_014512
A_23_P121345	0.000938779	-1.74334	TBCCD1
A_24_P81841	0.00606992	-1.7278	CDKN1B
A_19_P00320275	0.00238618	1.52851	LINC00632
A_21_P0009645	0.00950886	-1.56449
A_21_P0008578	0.00653755	-1.50506
A_23_P382602	0.00351527	-1.81042	BCL9
A_19_P00317481	0.00948875	-1.88849
A_21_P0003655	1.04796e-05	8.30043	XLOC_003704
A_33_P3311770	0.0010368	-1.52321	ZNF789
A_23_P108501	0.000853305	2.65143	EPHA4
A_33_P3236676	9.4251e-07	8.51564	C9orf152
A_21_P0012930	0.00205846	13.1997	LOC643201
A_21_P0003826	0.00194792	13.0125	XLOC_003440
A_33_P3389394	0.000192366	3.2788	RPPH1
A_23_P107116	0.00131166	2.3257	RNF112
A_21_P0007219	0.00426382	4.21379	XLOC_009167
A_23_P255153	0.00231917	-1.51914	RBMX2
A_21_P0010928	0.00428185	4.15791	XLOC_014512
A_23_P64860	0.000586131	2.76376	SELPLG
A_32_P181297	0.00834102	-1.7685	ST7-AS1
A_23_P92093	0.00251863	2.00677	CELSR3
A_19_P00318609	2.80741e-05	4.62163
A_21_P0009711	0.000780015	-2.54075	CEBPA-AS1
A_23_P315836	4.45512e-05	2.78193	BAIAP2
A_23_P124108	7.01151e-06	3.24668	ITGAM
A_23_P110712	0.000136017	4.21386	DUSP1
A_21_P0002580	0.00820929	-2.2747	DNAJC27-AS1
A_23_P218358	6.2524e-06	8.62353	CDRT1
A_24_P103469	0.000616339	3.2343	LST1
A_19_P00322149	0.00537534	1.79433	LINC00472
A_33_P3246268	0.00238618	-1.71384	HOXD13
A_23_P201551	0.00124933	-3.1468	VAV3
A_19_P00317789	0.00357017	-1.5511	LOC93622
A_23_P83498	0.00415544	2.06785	IGF2BP1
A_24_P120934	4.94427e-05	5.68904	GADD45G
A_33_P3347928	0.000975809	3.0212	CCNL1
A_21_P0000729	4.22751e-06	11.351	LOC100506172
A_23_P360316	2.32404e-05	10.1978	FUT3
A_23_P393051	0.0029885	6.86227	C1orf172
A_24_P71244	0.00770693	1.51391	PIK3CD
A_33_P3216467	0.0053214	2.01922	FAM83E
A_23_P124946	0.000474721	20.8731	CMYA5
A_23_P104438	0.000221671	3.57308	MYPN
A_23_P118571	0.00016804	25.3404	SOST
A_23_P113111	3.85252e-05	6.80107	AR
A_21_P0012550	0.000323392	5.62188	PLSCR2
A_23_P94879	0.00928647	1.73203	F2
A_24_P272313	0.000539711	4.91418	KIAA1211L
A_23_P108734	4.94245e-06	5.77618	ALLC
A_21_P0000502	0.000413056	2.50219	RNU11
A_23_P100455	0.00248654	-1.60839	MTHFSD
A_33_P3269636	0.000849933	4.1469	SBSN
A_21_P0014512	7.84294e-06	23.6849
A_23_P100711	0.00165126	1.64886	PMP22
A_23_P113777	5.00421e-06	5.05295	ITGBL1
A_23_P126103	0.00697739	1.81962	CTH
A_23_P408913	0.00870198	-1.63549	TTC30B
A_33_P3216890	0.00560993	2.95505	PAG1
A_23_P135381	0.000822154	-2.46885	SP5
A_23_P101084	0.00135106	3.52848	SPATA22
A_21_P0006803	0.00160223	6.42023	XLOC_008995
A_23_P30024	0.00791909	1.51443	NFKB1
A_23_P102172	7.07709e-05	8.80263	CPO
A_23_P69497	0.0058903	3.2601	CLEC3B
A_23_P17065	0.00436094	34.0628	CCL20
A_23_P76538	0.00135696	2.5474	TESC
A_23_P35343	0.00507221	-1.78333	ZNF248
A_24_P339514	5.45934e-05	8.39465	CYP2B6
A_33_P3418833	0.000202672	6.63704	FLRT3
A_23_P320578	9.67627e-05	7.55489	RGS16
A_21_P0009110	0.000656114	4.51807	ZFP90
A_19_P00320259	0.00273779	1.81984	ERVMER34-1
A_33_P3281532	0.00189459	1.62911	RMND5A
A_23_P352426	0.000771758	2.38853	CDRT1
A_33_P3356320	0.00500267	-2.10468	C17orf97
A_21_P0007429	0.00312294	1.75618
A_33_P3685572	0.0055684	2.45954
A_23_P205370	0.00471036	4.54748	ASB2
A_21_P0009243	0.00744467	1.67649	XLOC_012192
A_23_P87879	7.9613e-05	6.959	CD69
A_21_P0006347	0.00282363	-2.01091	XLOC_007348
A_33_P3227904	0.00303468	1.56774	SLC25A34
A_23_P154643	0.00542158	2.17584	BMP7
A_33_P3299066	0.00297371	4.60852	NR4A2
A_23_P48581	0.00350507	-1.54013	C14orf93
A_33_P3881812	0.00557209	2.21569	IRGM
A_23_P106194	1.52158e-06	67.006	FOS
A_21_P0001276	0.00139573	3.00207	XLOC_000111
A_21_P0004604	0.000157459	6.4061	LOC100507477
A_23_P117662	0.00694565	1.76733	HDC
A_21_P0011956	0.000301796	4.81834	XLOC_014512
A_33_P3302290	0.00643933	-2.02074	AACSP1
A_21_P0001956	0.00197288	5.97817
A_23_P405815	0.00613333	7.96663	PYGM
A_23_P103310	0.00132251	3.18357	S100A7
A_21_P0000978	0.00701578	1.67551
A_21_P0013052	0.00697701	2.4057	XLOC_014512
A_23_P76078	0.000856767	3.42693	IL23A
A_21_P0014304	0.00134909	-2.28453
A_33_P3252809	0.00595497	3.42724
A_23_P131208	1.84544e-05	8.05552	NR4A2
A_33_P3461039	0.00242391	-2.08421
A_33_P3313055	0.000952725	3.00519	NOTCH3
A_21_P0014839	0.00628002	1.69193	STAMBP
A_24_P7652	0.00937677	-1.80627	MAP7D2
A_23_P118042	0.00238618	1.98015	LRRC36
A_23_P116173	0.000324432	-2.74208	COLCA2
A_23_P365738	2.43736e-05	58.1975	ARC
A_23_P255328	0.00294719	-1.60657	PRDM8
A_33_P3619171	0.00164921	2.62809	PMAIP1
A_33_P3339246	0.00563093	-2.56903	LHX8
A_24_P296698	0.000244517	3.39206	MAP2K3
A_33_P3283262	8.53507e-05	4.30682	USP17L25
A_21_P0006086	0.0010368	-1.77941
A_21_P0011597	0.00201053	4.12546	XLOC_014512
A_23_P20443	0.00226615	-3.00067	LZTS1
A_32_P232035	0.00155454	-1.95189	LOC100270746
A_33_P3788772	0.00163302	3.03235	LOC200609
A_23_P12336	0.00148493	-1.52004	PRMT6
A_33_P3312658	4.18437e-05	2.59373
A_33_P3352782	0.000426928	-1.9096	TANGO6
A_33_P3344861	0.00977587	2.94778	LOC389602
A_23_P24275	7.07598e-05	32.1148	IDI2-AS1
A_23_P144337	0.000301796	5.1713	CCRN4L
A_21_P0000257	0.00434956	-1.5473	SNORD27
A_33_P3423949	0.00515825	-1.5709	CBX2
A_33_P3212982	0.00135106	1.51302	PLEKHM1
A_23_P50508	0.000275551	2.0962	PLA2G4C
A_23_P377616	0.0026783	-2.78768	CIRBP
A_32_P177040	0.00241777	3.41324	SPDYE5
A_33_P3258557	0.00063555	5.24334	REXO1L2P
A_23_P129433	0.000122613	2.71675	SLC9A5
A_32_P84728	0.00578097	-1.74117
A_23_P501754	3.1989e-06	11.233	CSF3
A_21_P0012078	0.00335245	1.56493	MIR4435-1HG
A_24_P348203	0.00665853	1.51507	LRRC8E
A_23_P406131	0.00238618	1.82758	TMEM159
A_21_P0004503	0.000420522	-2.01105	LOC257396
A_23_P145024	0.00502827	2.14104	ADRB2
A_21_P0013178	2.34787e-05	5.01793	XLOC_014512
A_33_P3258542	0.000640406	20.8019	SPINK8
A_23_P130149	0.00291088	1.64979	ENO3
A_23_P203558	6.0299e-05	4.57112	HBB
A_33_P3219279	0.000151707	11.189	JPH4
A_23_P147025	0.001506	4.35865	RAB33A
A_24_P59667	0.000964538	-1.64229	JAK3
A_23_P259413	0.00305602	1.53928	CDV3
A_24_P156576	0.00844078	-1.50804	GEMIN8
A_21_P0000120	0.000118585	36.9777	KCNJ18
A_21_P0000310	0.000993567	-2.21277	SNORA12
A_23_P166566	0.00340778	4.7538	EFCC1
A_33_P3280597	0.00229563	2.14467
A_24_P206736	0.000869144	1.76768	ZNF143
A_23_P352717	0.000165118	3.50066	TMEM31
A_33_P3391005	7.68705e-05	2.72765	NEDD4L
A_24_P307065	0.00233241	2.21299
A_33_P3370940	0.00053135	4.39384	LAMB1
A_33_P3329652	0.00649965	-1.63059	ZFP90
A_21_P0001198	0.00024736	4.68265
A_23_P38328	0.00437124	-1.72065	DBF4B
A_23_P129425	0.00735757	-1.75728	TSNAXIP1
A_23_P401084	0.00837063	-1.53154	ZNF575
A_23_P160968	0.00148041	15.601	LAMC2
A_23_P109254	0.00495787	1.85755	RBM39
A_21_P0000235	0.000789809	-1.66467	SNORA6
A_23_P306845	0.0026743	6.03806	TSGA10IP
A_23_P6293	9.01877e-05	6.79554	UBASH3A
A_21_P0009236	0.000374194	10.3872
A_33_P3403232	0.0039859	5.82174
A_33_P3231267	0.00164632	-2.18087	LOC257396
A_23_P77714	0.00256179	-1.51833	CLUAP1
A_33_P3215252	0.00421637	5.76316
A_33_P3232692	0.00209559	4.31818	IL24
A_23_P310022	0.00265665	3.04595	KIAA1217
A_23_P127948	0.00041319	2.03442	ADM
A_33_P3329750	0.00826557	-1.99905
A_23_P333038	0.00016804	14.0599	WDR96
A_23_P84782	0.0034259	-1.5013	THAP4
A_23_P82868	0.00683401	2.1979	PLAT
A_23_P112482	0.0077821	2.92807	AQP3
A_32_P703	0.00401075	2.50659	LOC646626
A_21_P0001698	0.000858201	13.6684	XLOC_000340
A_23_P114903	0.000745827	4.69662	HSPA6
A_33_P3212769	0.00658953	4.55767
A_21_P0014290	0.00879589	2.62313	LOC100507480
A_23_P162579	0.00122763	2.43006	HSPB8
A_23_P16908	0.00820171	-1.50995	DHX57
A_23_P55688	0.0085926	-1.53671	ZNF416
A_24_P942630	0.00200317	5.2304	KDM6B
A_21_P0009411	7.10787e-05	4.80339
A_24_P37253	0.00278569	-1.59032	LYPD6
A_23_P148919	0.00816347	-1.58591	CPT2
A_21_P0007814	0.000474721	23.0625	XLOC_010275
A_21_P0010695	0.0015644	-1.56348	LINC00339
A_23_P166248	0.00633496	1.63826	RCAN1
A_23_P433188	0.00172469	-1.50541	GZF1
A_33_P3241779	0.000880373	9.02508	TUBBP5
A_33_P3265749	1.77892e-05	28.8039	PTGER3
A_33_P3352727	6.77052e-07	14.1985	C20orf173
A_23_P428298	0.00851078	-2.30711	UNC5CL
A_21_P0005877	5.26834e-05	4.99679	XLOC_007170
A_21_P0009642	0.00390819	-1.79086	XLOC_012905
A_23_P70307	0.000517464	23.794	SMOC2
A_33_P3626816	0.00238618	3.67321	CFLAR-AS1
A_23_P39171	8.80788e-05	6.11824	GALP
A_33_P3340324	0.00330262	2.90627	LOC345051
A_33_P3271684	0.000831891	5.54325	TMEM236
A_23_P138524	0.00130307	5.59336	CPXM2
A_33_P3345643	0.000758998	2.54886	ZDHHC11B
A_24_P153456	0.00110479	2.82636	ZDHHC11
A_23_P124327	0.0012039	-1.76151	NSD1
A_33_P3291619	0.00743942	3.16151	LOC399715
A_19_P00321973	4.78582e-05	4.46182	LOC101930489
A_21_P0008644	0.00286484	3.63735	XLOC_011287
A_23_P80008	0.0073173	1.60389	MYLK2
A_23_P25746	0.00983021	1.53904	ARHGAP5-AS1
A_23_P149529	0.000831891	4.02992	TACSTD2
A_23_P121480	1.14019e-05	7.42606	CD200
A_33_P3397496	2.17562e-05	11.9514	F13B
A_23_P251937	0.000627369	1.8886	CPEB4
A_23_P429082	0.00834268	1.71134	SPTY2D1
A_33_P3413815	0.00943193	1.69976	LAMB2P1
A_33_P3308833	0.00247609	-1.70349	C21orf58
A_21_P0000838	0.00104265	8.33401	LOC100506314
A_23_P5415	0.00253206	-1.5546	NIF3L1
A_21_P0000527	3.30208e-05	11.2316	LIMS3-LOC440895
A_32_P141682	0.00437124	2.2342	EVPLL
A_32_P37592	0.000109528	-2.38884	SCARNA17
A_23_P66260	0.00790619	2.01333	ZNF267
A_23_P166826	0.00041319	1.79488	DCP1A
A_21_P0005893	0.00115994	6.42363	XLOC_007191
A_21_P0000007	0.00781918	2.53932	SRRM5
A_21_P0012051	9.24446e-05	2.14296	SEPT14
A_21_P0010813	0.00738585	1.84226
A_21_P0000285	0.00385201	-1.58078	SNORD49A
A_23_P17382	0.00665853	1.67523	ZNF335
A_33_P3286953	0.00692018	7.82932	ADAMTS6
A_23_P52480	4.85384e-06	17.8237	CYP2C18
A_21_P0010857	0.00266472	1.6238	XLOC_014512
A_21_P0005883	0.0015512	5.8019	XLOC_007180
A_23_P159191	0.00725988	1.67695	GAST
A_23_P368259	0.00559565	-1.78709	EID2B
A_23_P45185	0.000101532	4.6123	FIGF
A_23_P100386	0.00339993	-1.72445	IL34
A_33_P3475906	0.000196838	6.19118	LOC100130331
A_23_P363769	4.27363e-06	4.20511	KRT86
A_23_P114947	0.00277933	3.75377	RGS2
A_33_P3320533	3.53107e-05	2.57687	POLR1A
A_24_P126406	0.00500281	4.90017	DNAH17
A_24_P62530	0.005176	-1.92148	RHOU
A_21_P0001751	4.32333e-05	4.46905	XLOC_001173
A_23_P34877	0.00182344	1.61608	RBM15
A_23_P119143	0.000360273	2.621	ICAM5
A_32_P70158	0.00437367	4.02857	LILRB3
A_24_P153763	0.00242391	3.02003
A_21_P0000479	0.00447733	-2.06287	SNORA11D
A_23_P167585	0.00165762	5.48906	GDF9
A_21_P0008290	0.00118905	8.86872	LINC00641
A_23_P139143	0.000134014	2.85913	STX3
A_23_P303803	0.000229485	7.3368	C19orf18
A_33_P3339860	0.000172373	-1.91394	PLEKHA2
A_32_P12327	0.00583556	-1.6814	USP46-AS1
A_33_P3544856	0.000411734	-2.11283	LINC00942
A_33_P3259736	0.0018264	-1.83003	AMACR
A_23_P93169	1.79072e-05	8.85081	LGSN
A_21_P0010748	0.000149416	2.0931	SEPT14
A_19_P00322967	7.10159e-05	2.36769	SNHG17
A_33_P3285299	0.00559272	-1.68604	GPRIN2
A_33_P3795649	0.00879589	4.7452
A_23_P47614	0.00889555	1.65416	PHLDA2
A_33_P3294598	0.00512785	3.04008	PCDH10
A_24_P941625	0.000806149	-2.11733	ZNF70
A_32_P438767	1.79351e-05	9.46666	NEUROG2
A_24_P411863	0.00553353	1.60194	KMT2E
A_33_P3339336	0.00135121	-1.8294	FAM86FP
A_33_P3410589	0.00185872	-2.11481	FAM43A
A_23_P1102	3.53107e-05	9.58403	ACTA1
A_32_P106933	0.00201053	3.06658	BCAR4
A_23_P217120	0.00172277	-1.70453	EHMT1
A_19_P00808774	0.00402217	-1.77708	BAIAP2-AS1
A_23_P111860	0.00497741	-1.66554	RADIL
A_23_P142849	0.000575464	3.87577	RND3
A_23_P206077	0.00399153	1.57714	AEN
A_21_P0007091	0.000298131	4.74326	XLOC_008691
A_23_P57306	0.00294229	-1.58743	CHAF1B
A_23_P254648	0.00934677	-1.55608	FBXW2
A_33_P3234571	0.00467909	2.00404	MAP2K3
A_24_P96762	0.00156289	1.72844	TRNAU1AP
A_23_P19673	8.30313e-05	3.57645	SGK1
A_24_P794458	0.000890644	4.28949	MOBP
A_21_P0012052	0.000224679	2.21565	XLOC_014512
A_33_P3593774	0.00283231	1.61523	PIK3R3
A_23_P377245	0.00929331	-1.63357	LOC653160
A_21_P0014182	3.76585e-06	4.6825
A_21_P0012235	0.00961387	-1.86154	XLOC_014512
A_33_P3249897	1.45043e-05	20.7313
A_33_P3432135	4.31356e-05	9.75748	EPHA1-AS1
A_21_P0005300	0.00918389	4.67327	XLOC_006422
A_21_P0014166	0.000870134	-2.71132	LOC100506379
A_21_P0000847	0.003746	-2.03404	LOC100630918
A_33_P3237699	0.00354451	1.61595	RMND5A
A_24_P283324	0.00427074	4.39082	ALDH8A1
A_21_P0014899	0.00136343	10.0763
A_33_P3299435	0.000719643	2.09083	SART1
A_23_P315910	1.14019e-05	15.7555	TCEB3C
A_21_P0000515	0.000531655	2.05748	VTRNA1-3
A_19_P00321203	0.00370408	1.88311	LINC00472
A_21_P0004369	0.00793394	12.3179	XLOC_004761
A_33_P3384133	0.000260995	33.4931	C17orf99
A_33_P3219939	0.0033454	6.01289	CUBN
A_33_P3794213	8.92076e-06	12.4819
A_21_P0013460	0.00745301	-1.92464	LINC01006
A_21_P0007899	0.0023164	20.6613	LOC100996671
A_21_P0012400	0.00298039	-1.50442	NUDT16P1
A_19_P00317272	0.000227425	6.85733	LOC440900
A_21_P0002494	0.00489264	4.5301	XLOC_002283
A_33_P3254012	0.00230773	3.01809	REXO1L2P
A_24_P244356	0.000951408	-1.8266	NLRX1
A_23_P171336	0.000313694	4.20726	NXF3
A_23_P251881	0.00537534	3.01254	NCR3
A_33_P3833256	0.000720616	-1.71532	LOC440028
A_21_P0014071	0.00619293	1.56226
A_33_P3599591	0.00998093	-1.62913	PAPPA
A_23_P56703	0.000158795	3.9813	TRABD2A
A_33_P3294679	0.0024425	4.78895	SMCR5
A_21_P0014316	0.000579267	3.60374
A_32_P21474	0.00627197	-2.63713	IRAK1BP1
A_19_P00317547	0.00918389	6.39258	LOC100130476
A_21_P0010449	0.00131166	1.56812	LOC100506737
A_33_P3406651	0.000101532	7.70657	ZSCAN5B
A_23_P73429	0.000490327	2.17403	HCLS1
A_23_P362824	0.00435577	-1.56323	CSTF1
A_33_P3375790	7.39622e-06	140.308	RFPL4AL1
A_21_P0000348	0.000591731	-1.7467	SNORA80
A_32_P228167	0.000482888	20.8562	C12orf50
A_21_P0007785	0.000613452	3.20548	XLOC_010244
A_21_P0011090	0.00786934	1.83842	LOC100509445
A_33_P3270009	0.0010368	-1.91545	NCOA1
A_19_P00319226	0.000909984	7.98338	ZNF300P1
A_33_P3420862	0.000173753	13.4735	PAGE2
A_21_P0013836	0.00197468	2.81238	XLOC_014512
A_33_P3421203	0.00149326	-1.57086	FAM86B3P
A_23_P112159	0.00102058	1.9976	AGO2
A_24_P381555	0.000753081	1.62545	SAP18
A_24_P389608	0.0092421	1.56386	PROSER2
A_24_P219971	0.00180976	-1.52335	GID8
A_33_P3405946	0.00265922	1.86303	RBM39
A_21_P0000350	0.00131166	-2.16387	SCARNA20
A_33_P3378354	0.00422883	2.05077	GUCY1B2
A_33_P3417305	0.00733151	2.11648
A_24_P316489	0.000482888	2.17023	NDUFA10
A_21_P0013834	0.00171498	3.35232	CT45A1
A_21_P0005411	0.00025272	4.34505
A_33_P3278211	0.000437357	5.82551	ADIRF-AS1
A_33_P3366053	0.00350645	-1.82311	ADPRH
A_24_P108311	1.3665e-05	2.99929	NEDD4L
A_33_P3254331	0.000196838	4.31177	CTRC
A_21_P0013001	0.00469606	6.01836	LINC00491
A_33_P3237542	0.00533009	3.76899	KRTAP5-8
A_21_P0003865	1.14019e-05	6.57507	XLOC_003802
A_32_P100258	0.00819204	-1.53881	FLJ37453
A_21_P0006808	0.0018121	3.20751	XLOC_008337
A_21_P0011342	0.00849345	-2.29876	XLOC_014512
A_23_P154566	3.5939e-05	7.2065	TOX2
A_23_P211039	0.000421232	3.32635	ADAMTS1
A_23_P154188	0.000707306	-1.6836	SAP130
A_33_P3217020	0.00700052	1.63202	RAPH1
A_24_P337058	0.000656838	3.48862	CCNL1
A_33_P3212570	0.000131352	3.63409	C16orf98
A_21_P0009155	0.00733863	1.74681	FLJ44342
A_32_P170003	0.000616339	-1.556	TRAF3IP1
A_32_P150030	0.00119291	1.60079	PPM1D
A_23_P31124	0.000756837	10.5254	COL21A1
A_21_P0013717	0.000357024	1.99395
A_23_P6836	0.00467909	1.57688	IP6K2
A_33_P3257182	0.00578781	3.66078	MYBPC2
A_24_P712562	0.000318744	2.17887	C17orf67
A_23_P171237	2.81296e-05	5.33658	ACRC
A_23_P8801	0.00609769	1.62264	CYP3A5
A_33_P3522511	0.00718368	-1.75624	KIAA0485
A_21_P0007898	0.00820829	19.6843	XLOC_010243
A_23_P20311	0.00268593	11.2411	DPYS
A_21_P0011695	0.00800466	-1.58846	LINC00665
A_23_P120467	0.00446077	-1.60133	ZFP64
A_33_P3261862	0.0085926	-2.05098	OR2A42
A_24_P393958	0.00819073	1.88313	DNAJB4
A_23_P121011	0.00101932	3.5141	CSRNP1
A_23_P259333	0.000501407	-1.85506	C6orf203
A_24_P110780	0.00231782	2.24981	NEXN-AS1
A_23_P419947	0.000831945	2.36243	MLF1
A_23_P145153	0.00249095	-1.71583	PDCD2
A_23_P56938	0.00345961	3.2349	REL
A_21_P0010261	3.1989e-06	24.1042	XLOC_013968
A_23_P93032	0.00259007	-2.00303	ZBED3
A_33_P3258003	0.00488509	1.74136	ANKS1B
A_23_P215088	0.00345051	-1.52261	ZC3HC1
A_24_P160466	0.00664719	-1.51978	GPRIN1
A_23_P19663	0.00233018	7.3663	CTGF
A_24_P3005	0.00918389	-1.83747	SCN9A
A_23_P20075	0.00276828	2.60257	NPC1L1
A_24_P211044	0.00172469	1.7713	CSH1
A_21_P0003932	0.0065267	3.35396
A_21_P0005118	0.00529344	-2.05667	XLOC_005361
A_33_P3316800	0.00712404	2.21018	AHR
A_19_P00317793	9.12258e-05	2.30424	SNHG17
A_32_P204205	0.000227425	2.3087	SIX4
A_23_P412562	0.000647597	5.4782	C1orf162
A_19_P00318728	0.000168725	6.2658	LINC00880
A_23_P207245	0.000822154	8.21317	TEKT3
A_21_P0002189	0.000802859	13.217	XLOC_001406
A_21_P0006725	0.00401075	3.0046	LINC00702
A_23_P218463	0.00306886	1.86213	SERTAD1
A_33_P3326588	1.45509e-06	5.4575	TNFRSF10D
A_23_P156390	0.000289764	-2.78023	JAKMIP2
A_21_P0013256	0.00137909	2.8628	XLOC_014512
A_23_P120442	0.00528068	1.56492	NCOA3
A_23_P5339	0.00115994	-1.94766	TMEM177
A_23_P80570	0.00585966	7.1614	AADAC
A_23_P23221	0.00181266	2.34831	GADD45A
A_33_P3323803	0.000316452	1.92524	PDE4DIP
A_33_P3305487	0.000454455	4.46145	REM2
A_33_P3295937	2.52502e-06	21.4041
A_33_P3252925	0.00170218	-1.60847	JADE1
A_23_P422831	0.00757816	2.37677	FAM189A2
A_23_P50775	0.00194111	-1.97048	LRFN3
A_19_P00319019	0.00171903	2.25723	SNHG5
A_32_P227605	0.00345051	-1.57166	RGS9BP
A_23_P85269	1.78776e-05	19.5742	TTN
A_32_P191262	0.00088454	2.84092	ACR
A_21_P0000681	0.00145256	4.72508	LIMS3-LOC440895
A_24_P623782	7.61398e-06	118.63	FRG2
A_21_P0010338	3.5939e-05	26.7866
A_23_P146077	0.00347824	-1.65132	ZNF395
A_23_P92161	8.43927e-05	41.4562	ARL14
A_33_P3279831	0.000393151	2.3957	PNRC1
A_23_P43197	0.000173968	8.48326	CALB1
A_24_P250227	0.00136343	8.07042	NR1D1
A_33_P3282688	0.0027154	-1.67043	LOC100130027
A_24_P267293	0.00469125	2.50006	SARM1
A_23_P167789	0.00626855	1.64302	FAM53C
A_23_P205228	0.00815709	-1.51677	ATP7B
A_33_P3299565	0.00346201	8.62233	LEKR1
A_21_P0011721	0.000176552	11.5493
A_21_P0014697	0.00381262	-1.67904
A_21_P0013263	5.00375e-05	9.70207
A_33_P3762913	0.00750741	1.83943	LINC01004
A_33_P3344204	0.00165762	2.87973	ZDHHC11
A_24_P309095	0.000331695	5.06841	RELN
A_23_P201764	0.00816347	-1.71325	DHDDS
A_33_P3314176	1.41065e-05	10.6554	FAM46C
A_33_P3302696	0.00402217	1.64656	PPM1D
A_23_P310560	0.00213811	-1.6566	NUDT16
A_21_P0001718	0.00361568	-1.92349	XLOC_000683
A_23_P217009	0.00316385	2.72303	C9orf24
A_23_P2283	1.3744e-06	30.1864	TAC3
A_23_P73667	0.00674146	-1.67194	RIBC1
A_21_P0001509	0.000559674	5.78859
A_23_P43034	0.00203958	-1.55232	ELP3
A_33_P3401317	0.000353953	3.37423	POTEM
A_19_P00322992	0.00875608	1.64446
A_32_P12994	0.00371569	17.2006	LOC440900
A_21_P0000078	1.52887e-05	7.63671	SPATA22
A_23_P363778	9.4251e-07	31.791	FRZB
A_32_P180315	0.00463333	-2.06707	CCDC180
A_24_P399230	0.000927191	7.25869	WFIKKN2
A_33_P3336113	0.00303952	4.61365	TIGD3
A_23_P67367	0.00336246	1.7951	DHDH
A_24_P643587	0.00303114	-1.98394	ASB8
A_23_P58983	0.00167209	1.64228	TBC1D22B
A_33_P3316278	0.0056195	-1.82738	ABCC6P1
A_33_P3318343	0.000423366	3.76168	CTAG2
A_33_P3362326	0.00712723	1.61878	FHL2
A_21_P0012000	0.00229124	-1.8719
A_23_P105012	0.00536382	1.50287	HRASLS2
A_33_P3283201	0.00392169	-2.13616
A_33_P3459365	0.00758125	5.53745	LINC00880
A_23_P12147	0.0012039	-2.23561	C1orf74
A_33_P3362311	3.11168e-06	26.4911	C6orf222
A_33_P3288859	0.000482888	-1.79946	CDPF1
A_33_P3676515	0.00233241	-2.6461	SSR4P1
A_21_P0008607	0.00733151	2.95287	LOC100507480
A_19_P00807374	0.00472038	1.70058	XLOC_014512
A_32_P183218	0.00324733	1.78602	ZNF367
A_23_P359647	0.000627369	2.1935	NFAT5
A_32_P88415	8.84008e-06	9.47878	MYOZ3
A_21_P0009287	0.00828611	-2.03001	XLOC_012338
A_23_P85218	0.00153246	4.66391	SOX3
A_23_P259621	0.00231372	2.09344	LAT2
A_21_P0014262	0.000722406	6.62014	LOC100507144
A_21_P0000323	0.00880852	-1.60171	SNORA36A
A_23_P123086	0.00281618	-1.90566	PSMG3-AS1
A_33_P3297020	0.000221671	4.8618	PSORS1C3
A_33_P3326105	0.00970217	-1.61577	RNF216
A_23_P51936	0.000216252	2.26771	TNFRSF9
A_23_P58538	0.00998748	1.5847	EPB41L4A-AS1
A_33_P3386965	0.00917839	-2.3377	PIGM
A_21_P0014898	0.00850302	2.63942
A_19_P00321390	0.00136343	-2.26161	LOC100422737
A_32_P86739	0.00119291	-2.19195	CASC10
A_21_P0011208	4.21439e-05	8.05973
A_23_P379614	0.00143437	-1.81126	OIP5
A_33_P3334625	0.00165568	-1.58833	FLJ41327
A_23_P416395	0.000831891	2.16485	STC2
A_23_P64630	0.00414046	-1.57398	RNF26
A_32_P178945	0.00316698	2.10173	YOD1
A_23_P151059	0.00142578	2.41169	FAM90A1
A_23_P142070	2.77383e-06	8.48902	TSPAN16
A_23_P34396	0.00019617	5.99645	C1orf63
A_23_P208961	0.000816636	-1.77002	MUM1
A_33_P3380762	1.3744e-06	29.4317	HSD52
A_23_P150198	0.00132846	8.00692	LOC440040
A_23_P126075	0.000789809	1.56374	KCNK1
A_23_P52727	0.00945709	1.51265	NAV2
A_19_P00813482	0.00303483	-1.80618	CRHR1-IT1
A_23_P355776	0.00050192	5.88353	LINC00266-1
A_23_P126393	0.00357017	-1.51595	SETDB1
A_19_P00321076	0.00828611	1.56932	PVT1
A_24_P58037	0.00121501	2.01506	LOC392288
A_19_P00316602	0.0041483	-2.47825	LOC441204
A_23_P385063	0.000733274	1.76862	DNAJB6
A_24_P49517	0.000651543	1.90355	ZNF251
A_32_P15958	7.76963e-05	22.0167	ZNF295-AS1
A_21_P0005119	0.00553353	-1.91672	XLOC_005361
A_33_P3270767	2.90003e-06	5.78887
A_21_P0012953	0.000161574	26.7577
A_33_P3224249	2.67058e-05	5.6555	REXO1L2P
A_23_P352684	0.00311896	-1.53828	DCAF5
A_23_P257164	0.00948875	-1.76353	AMT
A_21_P0011624	0.00025272	5.48848
A_21_P0009981	0.000547815	4.33148	XLOC_013577
A_32_P195401	0.000525645	-1.84325	FAM117B
A_21_P0012882	2.97687e-06	18.8829	LOC100506791
A_23_P82651	0.000403952	2.16286	NPTX2
A_33_P3323136	0.00312622	-1.74411	ENKUR
A_23_P350689	0.00270441	-1.58206	ZDHHC23
A_32_P220715	0.000502311	1.89616	MAP1LC3B
A_21_P0012080	0.00132707	1.98132
A_33_P3212754	0.003222	1.97079	NUTM2F
A_23_P319617	0.00609846	1.53886	CHST7
A_23_P375165	0.000577878	-2.6253	TEX19
A_21_P0006331	0.00942405	-2.27446	XLOC_007879
A_23_P376488	0.00404245	22.7701	TNF
A_33_P3340718	0.00394245	1.70374	KDM6A
A_23_P8640	0.00649965	-1.71486	GPER1
A_21_P0001582	0.00029748	4.05894	XLOC_001045
A_23_P155830	0.00462557	-1.53079	TBC1D14
A_21_P0005020	0.000261772	2.21076	PSORS1C3
A_23_P251031	8.18024e-05	11.1634	IL13
A_33_P3351279	0.000495831	2.14171	GPR37L1
A_32_P394491	0.000908577	8.35586	LHFPL3-AS1
A_23_P127385	0.00500317	1.50306	MYBPC3
A_33_P3452287	0.000426529	14.6473	LINC00316
A_33_P3378514	0.00051114	-2.41864	PDE5A
A_23_P420348	0.000413056	5.97893	POTED
A_21_P0000052	0.00488509	-1.76758	DISC1
A_23_P70719	0.0015644	3.15247	LAMA2
A_33_P3342752	1.28105e-05	9.82209	CAPN8
A_23_P132263	0.000820507	-1.60522	EIF4ENIF1
A_33_P3266923	0.000452038	1.56984	LMTK2
A_23_P96087	0.000517464	1.75146	H1FX
A_24_P307014	0.00435369	1.69434	BRD2
A_33_P3223860	0.00899193	1.71574
A_24_P188377	0.000666005	2.23676	CD55
A_21_P0010673	0.00776703	-1.72302	LOC101927054
A_24_P182122	0.000820507	1.6942	ND1
A_21_P0012797	0.0026065	6.18685	LINC00616
A_33_P3374563	0.00594471	-1.81382	SPATA7
A_21_P0014712	0.00508745	1.95169
A_24_P252497	0.00146275	2.17004	TRIB1
A_19_P00321546	0.0010368	2.37874	SNHG5
A_21_P0003351	0.00935833	-2.84582
A_33_P3410194	0.0085926	1.5563	H3F3B
A_21_P0008248	0.00249771	4.49473	LINC00426
A_21_P0013426	5.58554e-06	47.3415	LOC650226
A_24_P300302	0.000339635	34.4008	ZNF300P1
A_33_P3390723	0.000762898	2.34797
A_19_P00321383	0.000127369	5.04257
A_21_P0000702	0.00230868	-1.82831	STX18-AS1
A_23_P39766	0.00147755	2.30733	GLS
A_23_P92730	0.000994574	8.5345	HSPB3
A_33_P3514487	0.00113376	2.40126	VSTM1
A_23_P215744	0.0056195	-1.65393	CTTNBP2
A_21_P0000342	0.00282055	-1.62366	SNORA5B
A_21_P0013685	0.0055684	-1.65685	XLOC_014512
A_21_P0007340	0.00578781	5.00873	LOC100507144
A_33_P3362392	0.00196753	8.16452
A_33_P3578394	0.000143878	8.5348	LOC284578
A_32_P107493	0.00475246	1.5351	SPATA33
A_33_P3256858	0.00826615	-1.54642	C14orf80
A_21_P0003737	1.27371e-07	20.0383	XLOC_003922
A_21_P0000118	0.00824631	1.71682	LEKR1
A_23_P56567	0.00115584	-1.85575	GEMIN6
A_23_P23783	1.84193e-06	6.90407	MYOC
A_33_P3256952	0.0055684	-1.87431	EGLN3
A_19_P00315905	0.00216277	7.85423
A_33_P3539223	0.00287766	-1.7495	ARHGEF39
A_21_P0007786	0.00351527	1.82393	LINC00944
A_24_P367242	0.00153448	2.05832	KRTAP19-1
A_19_P00316419	0.0021183	2.07864	SNHG5
A_23_P210164	0.00837068	-1.56939	HOXD8
A_24_P408736	0.00988197	7.28455	GALNT5
A_23_P36641	0.0055684	2.21036	AICDA
A_33_P3324383	0.000875956	-2.06929	FIGNL2
A_33_P3419360	0.000191488	8.81228	LINC00202-2
A_21_P0011970	0.00489264	-1.63176
A_33_P3748410	0.00369308	6.89403	LOC654841
A_23_P79818	7.84588e-05	1.98327	OSER1
A_21_P0003168	3.5939e-05	7.55524
A_23_P51711	0.0010368	5.04492	CELA2B
A_21_P0004469	0.00394103	1.82365	XLOC_005082
A_33_P3336810	0.0012732	2.02782	NUDT17
A_23_P156861	0.00686699	2.3695	RGS17
A_33_P3366127	7.84294e-06	230.545	RFPL4AL1
A_33_P3315375	0.00238618	3.60538	SLFN11
A_21_P0013253	5.18009e-05	5.07076
A_23_P305205	0.00297506	1.73754	KIAA0895
A_33_P3365134	0.00642697	-1.60302	PPP1R13B
A_21_P0000924	0.0055684	-2.21137	LOC149134
A_21_P0014908	0.000791849	2.39992
A_23_P208143	0.00227667	-1.68537	ZNF397
A_21_P0004449	0.0055684	4.14398	XLOC_005026
A_21_P0011948	0.000758998	1.76652
A_33_P3273737	0.000470052	4.02143	LOC100129449
A_21_P0012317	0.000118978	4.49978	LOC729444
A_21_P0010118	0.00937677	-1.78102	XLOC_013728
A_24_P28619	0.00157423	-1.60902	ANGEL2
A_21_P0005078	0.00233904	2.98718	XLOC_005900
A_32_P40744	0.0073173	-1.85932	LOC101927085
A_23_P151046	0.00700052	4.21015	KLRC1
A_24_P104119	0.00324733	1.95334	RHOF
A_24_P137997	0.00823814	1.78306	ZNF34
A_21_P0005210	0.000264482	7.11732
A_32_P64200	0.00142578	1.97219	GUCA1B
A_33_P3284359	0.000660794	2.97692	NR0B1
A_23_P378450	2.80741e-05	6.20981	MBD3L2
A_21_P0011378	0.0022333	-2.83338	XLOC_014512
A_33_P3414107	0.00453532	2.13247	LOC729040
A_24_P49997	0.00371569	-2.34141	PFN3
A_24_P242609	0.0016946	-1.63348	KLHL12
A_33_P3345812	0.00488034	-1.64905	GPER1
A_23_P303978	0.00727515	-1.55646	HOXA-AS2
A_23_P106362	0.00235368	5.16666	AQP9
A_24_P785293	0.0055684	1.85424	SNHG1
A_24_P580698	0.000173753	-3.63893	LOC389895
A_19_P00318304	0.000154654	2.25489	SNHG17
A_23_P205046	1.41065e-05	4.17107	ANKRD10
A_19_P00322702	0.00186189	2.21792	SNHG5
A_21_P0008267	0.00968089	-1.59212	XLOC_010734
A_23_P50250	7.5301e-08	75.5954	CKM
A_33_P3333527	0.000909984	-1.6212	MSTO1
A_23_P169494	0.00298039	2.35146	ORM1
A_33_P3246985	0.00237986	1.67953	PDE4DIP
A_21_P0012085	4.77341e-05	5.65755	LOC101060091
A_23_P128281	0.00413168	3.07509	KLRC3
A_23_P70249	0.00665228	-1.72292	CDC25C
A_19_P00322754	0.00213795	2.08576	SNHG5
A_24_P260134	0.00272186	-2.58673	NMNAT3
A_23_P131526	0.00235673	-1.54658	C2orf47
A_24_P140204	0.00125008	-1.977	PXK
A_33_P3282390	0.000841433	2.14336	GRM4
A_21_P0006641	0.00599622	1.76005
A_23_P201079	0.000984568	1.89932	PRDM2
A_33_P3348288	0.00192632	-1.70935	RHOBTB1
A_23_P139558	0.00431991	2.41315	TBC1D15
A_24_P10444	0.00512785	-1.80075	TTLL6
A_33_P3289227	5.00421e-06	6.80668	DNALI1
A_33_P3343250	0.00242391	-1.69622	GPR1
A_33_P3298206	0.00692018	4.28778	PPP4R4
A_32_P195647	0.00283185	3.1115	KLHL15
A_33_P3224070	0.00259007	2.88531	CSRNP1
A_21_P0011898	0.00029748	2.28649	SEPT14
A_33_P3379916	0.00504884	2.27824	GLS
A_32_P64475	0.00156036	1.71085	SDE2
A_21_P0010911	0.00280305	5.13024	XLOC_014512
A_21_P0003177	8.38789e-06	19.6185	XLOC_003261
A_33_P3212172	0.00372032	-1.83121	SNX22
A_33_P3338440	0.00850302	-1.86185	SNX29
A_24_P63522	0.00485759	1.84967	HMGCS1
A_24_P380679	3.05674e-06	15.2086	LSMEM1
A_23_P161698	0.00782308	7.25847	MMP3
A_33_P3292540	0.00087383	-2.5515	CDKN2C
A_23_P395404	9.67627e-05	8.8366	FGF20
A_24_P105391	0.00544982	-1.56864	ERMAP
A_24_P211558	0.00999716	-1.66074	PATZ1
A_32_P36046	0.00680074	-1.51316	C2orf68
A_19_P00317178	0.000627369	2.38913	SNHG5
A_23_P88489	0.00256961	-1.67439	CATSPER2
A_23_P90311	0.00623496	1.91346	TICAM1
A_33_P3261927	0.00816724	-1.62912	ZNF789
A_21_P0000329	0.00738016	-1.71335	SNORA42
A_23_P88095	0.00942897	1.57628	TBC1D4
A_24_P330822	0.000714755	-1.98164	HNF1B
A_33_P3662000	0.00164921	-2.16284
A_23_P125772	0.00495787	1.57013	SRPK3
A_21_P0001124	0.00542192	-1.64718
A_21_P0002453	0.00238618	3.95717	XLOC_002131
A_21_P0003300	0.000617114	2.88634	XLOC_003261
A_33_P3289721	0.00104265	3.52783	CDRT1
A_19_P00319225	2.97687e-06	21.6077	ZNF300P1
A_23_P202810	2.5806e-05	5.4066	OVOL1
A_33_P3361831	1.45509e-06	39.5126	FRG2C
A_33_P3363420	0.00131166	2.17929	FRMD3
A_23_P410507	0.00409901	1.96613	PSPN
A_21_P0014514	0.00426382	7.85161
A_23_P212844	0.00914362	-1.70099	TACC3
A_33_P3265739	3.34621e-07	28.5393	PTGER3
A_33_P3829391	0.00816747	-1.81142	LOC641510
A_23_P321501	0.00515825	3.68293	DHRS2
A_19_P00321053	0.000789809	2.89655	LINC01021
A_24_P678418	0.00548491	-1.72793	DICER1-AS1
A_23_P306610	2.77618e-05	24.1111	MUC17
A_24_P294124	0.00983021	2.19757	SERTAD2
A_33_P3288219	0.00106963	-2.3461	FLJ45684
A_23_P312718	0.00258916	2.01375	PNPLA8
A_33_P3289236	0.000871682	3.00089	HPR
A_33_P3352557	3.67067e-05	4.97238	DMRTA2
A_23_P47790	0.00216164	-1.56359	METTL1
A_23_P334870	8.12356e-05	3.28445	TMEM217
A_33_P3381328	0.000206706	-2.07765	FAM201A
A_33_P3247332	3.39913e-08	166.088
A_21_P0007621	0.00691768	7.0352	XLOC_009864
A_33_P3239860	0.000616339	1.97145	ANKDD1A
A_21_P0010448	0.00665853	-2.01522	XLOC_014397
A_21_P0010276	0.00649569	4.9835	XLOC_014060
A_33_P3382147	0.0015245	2.08751	STARD13
A_23_P26905	0.00309135	1.82106	POLG2
A_23_P404965	0.000454455	1.99762	GNL1
A_33_P3292769	0.00768655	-1.79379	NFAM1
A_23_P93499	0.00160494	-1.57835	TFB1M
A_21_P0012839	0.00383453	1.85213	XLOC_014512
A_24_P826348	0.00979918	-1.60893	ZC3H6
A_23_P124619	0.00115994	6.32308	S100A14
A_23_P430658	0.000571351	-2.81054	HEYL
A_21_P0005780	0.00188412	5.43486	XLOC_006954
A_23_P9662	0.00361568	-1.61079	IPP
A_32_P20523	0.00682441	-1.53196	TIGD2
A_21_P0000728	0.00201053	-1.68256	RASSF8-AS1
A_23_P98057	0.000888525	-1.53045	ZNF32
A_33_P3417195	0.00674146	-1.55455	C17orf82
A_23_P214533	0.000698541	-2.51627	ZSCAN31
A_33_P3300495	0.00146451	1.97739
A_23_P215787	0.0020702	1.70869	HBP1
A_21_P0001044	0.000128435	5.43431
A_24_P356916	0.000384172	3.14453	SLC13A3
A_33_P3324651	0.00798549	2.06454	RBM39
A_33_P3357530	0.00113076	2.19568	SLC12A7
A_21_P0009965	0.00117824	3.08847	XLOC_013549
A_19_P00317180	0.0034259	1.64853	PVT1
A_32_P123255	0.00263479	-6.48489	SOWAHD
A_33_P3326992	0.00136343	2.02625	PDE4DIP
A_33_P3217834	0.000651543	-1.74221	SMARCAL1
A_21_P0003050	0.00692704	4.84747	XLOC_002890
A_32_P711043	3.53107e-05	15.1786	LOC100507191
A_23_P159952	4.22818e-06	22.3738	BEX1
A_21_P0011089	0.00388566	1.52975
A_33_P3568504	0.00485018	5.4075	PPP1R1C
A_21_P0012739	0.00502222	-1.99602	LOC100507487
A_33_P3351999	0.00249702	3.80306
A_33_P3323760	0.00354451	-1.9014	LOC153684
A_33_P3273394	0.00010745	8.94452	LOC101928423
A_33_P3413667	8.0297e-05	17.1278	ABL2
A_33_P3288844	0.00029748	4.29001	IL6R
A_21_P0006299	0.000925747	14.37	XLOC_007800
A_33_P3290089	0.000191288	33.5686	ARHGEF1
A_21_P0013425	2.90003e-06	16.1156	LOC650226
A_33_P3269528	0.000927191	3.23768
A_23_P4254	0.00750741	2.81504	CRYBA1
A_24_P196704	0.00889032	1.63754	KMT2E
A_32_P61684	0.00770111	2.79308	PAG1
A_21_P0013688	0.00919981	1.86397	XLOC_014512
A_21_P0012079	0.00542158	1.85807	MIR4435-1HG
A_23_P103756	1.41065e-05	7.14218	OVGP1
A_23_P209360	0.00391293	1.57143	KLHL29
A_33_P3412798	9.4251e-07	30.1576	FRG2B
A_32_P48615	0.00281618	-1.70482
A_23_P404606	0.000101349	6.88716	CREBRF
A_33_P3334718	0.00148041	2.2425
A_33_P3341722	1.45509e-06	5.93239	COL23A1
A_21_P0004846	0.00932976	2.6746	XLOC_005185
A_33_P3216994	0.00820497	1.87519	HERC4
A_33_P3364038	0.00523536	4.65692	IRGM
A_19_P00318904	6.77052e-07	11.3738	LOC101929942
A_21_P0006202	0.00781539	2.16168	XLOC_007506
A_21_P0003965	0.00299982	6.64285
A_23_P410625	0.00411398	2.12691	ZNF367
A_33_P3254101	0.00782308	2.33614
A_23_P427148	0.00165762	-1.81434	PROCA1
A_23_P399001	0.000472273	-1.97944	CXXC5
A_23_P78353	0.00131166	5.19008	MEP1B
A_21_P0014019	0.000802859	1.69013	LGALS2
A_23_P77859	0.00085415	4.67681	TMEM88
A_23_P319859	0.00895632	-1.58217	EYA2
A_32_P112592	0.00998093	2.35329	LOC339524
A_33_P3565787	0.00120412	-1.9898	PSMG3-AS1
A_33_P3317058	0.00357017	2.63813	STAG3
A_32_P755542	0.000115886	-1.88957	TAMM41
A_33_P3400699	0.00388447	-1.69212	SLC26A5
A_23_P145074	0.00230868	2.17788	PNRC1
A_19_P00322260	0.00225068	1.91497	LOC100506342
A_33_P3342430	0.00145597	1.89485
A_21_P0000171	0.00514746	2.97513	IL6R
A_21_P0007972	0.00739939	6.83277
A_23_P251893	0.00390819	-1.5015	BRAT1
A_24_P124558	0.0052618	-1.54415	HOXC8
A_33_P3217517	0.00300375	-1.60646	C5orf55
A_33_P3386242	0.000324432	4.82567	CNKSR1
A_19_P00322220	0.000355252	2.31002	SNHG17
A_33_P3384913	0.000194016	15.5577
A_21_P0010596	0.00488509	1.83685	RNF223
A_21_P0003643	0.00167663	9.05733	XLOC_003666
A_19_P00316911	3.3177e-06	15.4906
A_33_P3296205	0.000517464	2.89889	TSC22D1
A_33_P3407895	0.000145165	3.3025	RINL
A_33_P3323298	0.0080053	3.17014	JUN
A_23_P218058	0.00053135	4.63798	KLRC4
A_23_P9485	0.0050168	3.41117	ORM2
A_21_P0000660	0.00110479	-1.7492	LOC100499489
A_33_P3390713	0.00635983	1.76016
A_33_P3397835	0.000310238	5.05396	RFPL4B
A_21_P0014222	0.00381132	-1.68667	LOC100505501
A_33_P3420816	0.000112139	13.727	GDF1
A_21_P0000017	0.0019408	6.1911	RPS20
A_24_P942321	0.0085926	-1.75694	FRMD4A
A_21_P0000022	0.00513478	2.04298	BRI3
A_33_P3805085	0.00416328	1.64497	FNIP1
A_33_P3248982	0.00143437	2.1082	FAIM2
A_33_P3341105	0.00890843	1.66239	PDE6G
A_24_P239606	9.88532e-06	5.13244	GADD45B
A_23_P150018	0.00213249	2.57591	DUSP5
A_23_P6596	0.00164632	2.53615	HES1
A_23_P5976	0.00310145	-1.71853	ZSWIM1
A_23_P406341	0.00817442	-2.04085	AFAP1L2
A_23_P168847	0.00188072	-1.75155	FBXO16
A_21_P0003413	0.00026094	10.9993
A_33_P3218699	0.00701578	-1.74636	MDH1B
A_21_P0004617	7.26806e-05	24.311	FLJ27255
A_33_P3424882	0.0012497	3.40301
A_23_P354288	0.00309471	8.04301	FAM71A
A_33_P3215134	0.00140029	-1.61737	ZNF777
A_19_P00321885	0.00328489	1.73545	LINC-PINT
A_21_P0014143	9.4251e-07	15.2277	LOC100506791
A_33_P3317412	7.68705e-05	6.53637	REXO1L2P
A_33_P3365117	0.00316698	1.81128	AKR1C1
A_33_P3297606	0.000648738	5.9911	PLSCR2
A_23_P107432	0.00185024	-1.87639	FLJ35934
A_23_P133543	9.02089e-05	13.438	KLHL3
A_23_P328237	0.00458411	1.54578	SPTY2D1
A_23_P201636	0.000101532	4.50877	LAMC2
A_23_P38271	0.0073173	10.8822	MYH2
A_33_P3328637	0.00462557	1.76164	PRRG1
A_33_P3221868	0.000242716	2.00931	TMEM216
A_23_P256682	0.00344101	-1.55827	APEX2
A_33_P3422471	0.00630085	-2.58112
A_23_P48740	0.00198399	2.70114	DIO2
A_33_P3250612	0.00252041	-1.66021	MOCS1
A_33_P3256933	0.00110479	5.24421	PRAMEF15
A_21_P0008164	4.77105e-07	26.3833	XLOC_010617
A_21_P0013701	0.00948875	-1.94873	LOC100507540
A_24_P357847	0.00242391	2.31896
A_23_P376096	0.00425162	2.06041	TICAM1
A_32_P34826	0.00361568	-1.81753	C21orf88
A_33_P3404453	0.000979538	4.71617	AOX2P
A_33_P3397473	0.00489264	5.35598
A_24_P361158	0.00101932	-1.77857	ZNF839
A_23_P433079	0.000187267	-2.14076	DNAJC14
A_21_P0014297	0.00508442	1.63848
A_23_P44665	0.00303483	14.6885	ADAM32
A_24_P391991	0.00665853	1.9238	FAM183B
A_32_P191895	0.00355057	1.58774
A_32_P16315	0.000259854	4.38075	TUBB8
A_33_P3420486	0.00646964	1.62826
A_23_P370666	0.00108946	-1.61776	GLYATL1
A_21_P0002078	1.39806e-06	12.0349
A_33_P3263417	0.0043026	1.73667	LINC-PINT
A_23_P206612	0.00523423	2.46884	USP31
A_23_P62642	0.00413802	-1.64536	CCDC19
A_24_P307724	0.00623496	2.15253	FLJ33360
A_21_P0013141	0.00111712	4.99194
A_32_P54274	0.0049219	2.31224	DRD5
A_23_P83347	0.000398851	6.52864	RNF183
A_33_P3236102	0.00611724	-1.64513	IER5L
A_21_P0000745	4.22751e-06	12.192	TTN-AS1
A_21_P0010538	0.00467909	5.91342	XLOC_014512
A_23_P41344	0.00674146	4.09415	EREG
A_23_P252283	0.000485614	-1.54274	RNF135
A_23_P15944	0.00587904	-2.17102	ELAC1
A_23_P328621	0.0010368	2.38918	UBQLNL
A_21_P0005485	0.00394245	2.6688	LOC101928077
A_23_P319565	0.00450206	-1.74879	PGBD3
A_33_P3278684	0.000658774	2.19841
A_21_P0007572	0.00380809	3.93154	XLOC_009788
A_24_P865245	0.00660443	3.77939
A_21_P0002437	0.00508442	4.37463	XLOC_002085
A_23_P38346	0.00416195	-1.84132	DHX58
A_21_P0000240	0.00641244	1.56997	SNORD100
A_21_P0006434	0.00270157	2.01302	LOC100506790
A_23_P80200	0.00138596	7.00589	LOC400891
A_21_P0010336	0.00624501	-1.74243
A_24_P29686	0.00102058	1.72371	ZMIZ2
A_33_P3336557	6.22964e-06	29.9205
A_24_P14260	0.00609428	-1.5764	CARD8
A_23_P76823	0.0034259	2.14762	ADSSL1
A_23_P39955	0.00381933	2.32384	ACTG2
A_19_P00315843	0.00263597	-1.68659	SCARNA16
A_21_P0000733	0.000472273	6.20692	LINC00658
A_23_P366366	0.000595154	2.5094	SCRN1
A_19_P00318213	0.00233904	1.75029	HCG18
A_23_P214627	2.63737e-05	25.0763	AIF1
A_21_P0011951	0.00596839	1.81941	XLOC_014512
A_23_P115091	0.000227425	8.40159	RAB25
A_21_P0006579	0.00357303	1.58514
A_24_P276531	0.00224823	1.59076	SNIP1
A_33_P3398862	0.00388286	1.65672	RHOB
A_24_P115990	0.00216164	2.62915	AMHR2
A_19_P00317836	8.30313e-05	2.92425
A_23_P360302	9.01877e-05	4.29866	GUCY2F
A_33_P3242124	0.00791797	-1.5148	HAUS8
A_23_P53370	0.00727515	6.78292	RND1
A_23_P339309	0.00328957	1.59239	LIN52
A_21_P0011949	0.00987171	1.81428	XLOC_014512
A_24_P521994	0.000666005	2.84658	KLHL24
A_21_P0004457	0.00249771	-2.3963	XLOC_005050
A_23_P20316	0.00820829	4.15136	CA3
A_19_P00319050	0.0044449	1.86489
A_33_P3223592	0.00068213	3.22614	APOE
A_33_P3236656	2.80443e-06	15.4655	SPACA4
A_23_P17053	0.000104673	3.66931	IL36G
A_24_P186065	0.00906279	-1.55844	DHFRL1
A_21_P0005449	0.00192246	2.62619	XLOC_006303
A_21_P0011528	0.00708841	2.36927	XLOC_014512
A_21_P0014760	0.00350645	4.19331
A_33_P3341499	0.0034259	-1.83732	WNT5A
A_23_P59950	0.00567342	1.56801	SLC39A14
A_24_P198820	0.000858201	-1.84139	CDK12
A_23_P165788	0.00447655	-1.57395	PHOSPHO2
A_33_P3248163	3.1989e-06	72.4879	TRIM43
A_23_P141706	0.000163526	6.60554	TCEB3B
A_21_P0004123	0.00053135	3.12322	LOC101926904
A_23_P143143	0.00643933	2.60338	ID2
A_21_P0013954	0.00824896	4.28388
A_24_P237804	4.41914e-06	10.0597	POTED
A_23_P21976	0.00649088	-2.72325	CSPG4
A_21_P0013743	5.00421e-06	7.70407
A_21_P0009410	0.00125345	4.54098
A_33_P3695899	0.00214264	3.36828	FLJ31104
A_33_P3392677	0.0045277	-2.02926
A_23_P12526	0.00952491	1.53154	TP53BP2
A_21_P0014532	3.30139e-05	5.67525
A_23_P55107	0.00981891	3.80177	ULK2
A_33_P3441031	0.00744404	10.9254	LINC00944
A_23_P218079	0.000165118	2.10676	SLC38A2
A_23_P90419	0.00633496	1.6298	PBX4
A_24_P6674	0.00457386	-1.70054	WDR31
A_21_P0001493	0.00733204	2.40179	XLOC_000794
A_24_P363278	0.00303483	4.46086	MAK
A_21_P0008381	0.000878079	7.16591
A_23_P205913	0.00230773	-1.79535	SLC24A1
A_21_P0001508	5.73952e-05	15.0094	XLOC_000844
A_33_P3336700	0.00785759	-1.69464	SHROOM3
A_33_P3348802	0.0089387	-1.82244
A_23_P8240	0.00920668	-1.65633	FAM50B
A_21_P0004087	2.84963e-05	8.73893
A_33_P3404014	0.00201053	2.43726	FAM209B
A_21_P0004115	0.0062948	4.94546
A_23_P207058	0.000173753	2.44396	SOCS3
A_33_P3297517	0.000888112	1.9894	TRA2B
A_33_P3383326	0.000651543	-1.99194	LPAR1
A_32_P49867	0.000181652	23.8778	LRCOL1
A_21_P0006478	8.80788e-05	7.02736	XLOC_007918
A_33_P3374643	0.00165598	-1.54843	PAAF1
A_23_P419239	0.00675761	1.69136	ETNK1
A_21_P0014710	0.00758458	-2.90119
A_33_P3420259	0.00651209	1.52145	RNA28S5
A_23_P121447	0.00514856	-1.63047	ACTRT3
A_23_P30275	0.000408824	-1.9708	PCYOX1L
A_21_P0002908	0.00181266	1.59633
A_33_P3630785	0.000101532	60.3544	LOC286059
A_33_P3261530	2.26744e-05	11.8405
A_33_P3398722	0.000190725	-3.5856	PRDM5
A_33_P3248072	0.00434237	2.05158	SIRPB1
A_32_P104432	0.0034259	-1.72544	LINC00087
A_23_P169409	0.00232072	-1.64126	RPP25L
A_21_P0012895	0.000823493	6.19714
A_21_P0010209	0.00841794	1.84498
A_23_P23279	0.00283185	4.91873	RCSD1
A_19_P00801752	0.0016652	2.09325	XLOC_014103
A_33_P3284508	0.000455265	2.8162	CD14
A_33_P3384260	0.0042957	1.97319	HNRNPA1
A_24_P381199	0.00960723	-1.77591	TRIM6
A_21_P0005760	0.00138816	2.36265
A_33_P3357748	0.000527572	1.7363	PVT1
A_21_P0010297	0.000349778	30.2776	XLOC_014111
A_23_P48826	0.000918232	2.30994	TRIM69
A_33_P3410584	0.0028623	-2.38735
A_23_P353667	0.000107268	4.31219	MIR7-3HG
A_24_P743802	0.00609454	-1.77315	ZNF618
A_23_P90172	4.47545e-05	7.6195	PPP1R15A
A_23_P127781	0.00692704	5.15177	SCGB1D1
A_33_P3289745	0.00945915	-1.626
A_21_P0002592	0.000235685	5.26101	LOC101805491
A_21_P0005578	0.00333584	1.84642	XLOC_006259
A_23_P7827	0.00254027	8.15822	FAM26F
A_33_P3287068	0.000228116	4.89451	MTUS2-AS1
A_33_P3324186	0.00224743	-1.90272	LOC642366
A_33_P3245415	0.00106378	4.12198	N4BP2L1
A_33_P3397920	0.00101047	3.82319
A_19_P00318580	0.00650848	3.36265	LOC101927528
A_23_P87310	0.00162815	-1.69683	LMO1
A_23_P250516	0.00755064	3.03187
A_33_P3292235	0.000149423	3.71107	PAQR3
A_23_P257593	0.00553222	-1.6424	LOH12CR1
A_32_P70927	5.00421e-06	9.54339	PAGE2
A_21_P0010254	0.00374842	5.74578	XLOC_013952
A_19_P00323022	0.00700052	-1.79828	LINC00963
A_33_P3246833	0.00172277	4.21923	IL1RN
A_24_P943997	0.00290899	3.75202	ARL5B
A_21_P0006122	0.00208154	4.13053	XLOC_007276
A_33_P3263193	0.00464758	-1.64199	RHNO1
A_23_P42746	0.00422883	1.54025	NCF1
A_23_P28598	0.00294266	2.5241	DLX2
A_24_P940086	0.000849933	-2.08635	NXPH3
A_21_P0010263	0.00267451	-2.28528	XLOC_013981
A_24_P145911	0.0050947	1.86342	TRA2B
A_23_P148541	4.81953e-06	11.2355	CTAG1A
A_21_P0007959	0.0067096	-1.82579
A_23_P97892	0.00894999	-1.68	LDB1
A_21_P0000584	0.00316315	2.14348	VTRNA2-1
A_33_P3324909	0.00152757	2.73606	JUND
A_33_P3211804	0.00408617	1.90126	RUNX1
A_23_P149121	0.000129749	5.36934	DIRAS3
A_23_P27947	0.000814264	-1.64841	PDCD2L
A_33_P3250128	0.00495787	-1.51853	SNX18
A_33_P3265429	0.000843868	12.0625	LOC100130849
A_23_P169293	0.000259854	2.60211	DMRT1
A_23_P128698	0.00143437	2.8191	SPRY2
A_24_P902052	0.00161844	1.85869	DANCR
A_21_P0000624	0.0016998	6.05889	SLC6A13
A_33_P3230698	0.000343647	6.81682	KIF1A
A_24_P114249	4.19813e-06	14.6654	GALNT3
A_33_P3331831	2.84193e-05	3.63407	LOC101928841
A_23_P350005	8.17678e-06	7.02315	TRIML2
A_23_P361085	0.00230773	2.07368	SNHG5
A_23_P54996	1.07193e-07	39.1318	TEX14
A_23_P73747	0.00113376	-1.87481	ARMCX2
A_21_P0006111	0.00113076	4.47973
A_33_P3255290	0.00157753	-2.37494	JAKMIP2
A_23_P126313	5.81491e-06	14.793	ADCY10
A_33_P3346057	0.00361852	7.7627	ANKRD26P1
A_19_P00320846	0.0089387	-1.51416	UBA6-AS1
A_21_P0000663	0.00540252	2.74087	LINC00622
A_24_P186124	0.000847197	-1.72752	MTERFD2
A_24_P329795	0.00320254	1.54655	C10orf10
A_33_P3792489	3.82257e-05	12.6457	LINC00334
A_33_P3376031	0.00578781	13.0725	LOC100128770
A_32_P110872	0.00321315	-1.55074	GGACT
A_23_P362148	0.0036929	2.33154	DNER
A_24_P916141	0.00435577	-1.63454	DCAF7
A_24_P857624	0.0015512	21.723	TNRC6C-AS1
A_23_P328740	0.00053135	2.75814	NEURL3
A_21_P0012496	8.33489e-06	8.6969
A_33_P3288431	9.86681e-05	7.76665	C12orf50
A_23_P42322	0.00140147	2.12934	COL11A2
A_21_P0000524	0.000651543	9.20466	LOC285593
A_19_P00329048	0.00419984	3.32255	LOC100506365
A_23_P141302	0.000647597	-2.06342	ZNF18
A_23_P28772	0.00357017	1.50389	DBNDD2
A_21_P0003303	0.00469262	1.92473	LOC100505547
A_19_P00321148	0.00468467	3.15554	LINC01127
A_33_P3281066	0.00727515	2.1682	ZBTB21
A_23_P14105	0.00408384	1.57806	RCBTB2
A_19_P00321361	0.00105098	1.73234	LINC-PINT
A_23_P56709	0.000194377	1.78437	RNF103
A_33_P3255914	0.000205791	3.62328	MYLIP
A_23_P209246	0.00736339	-1.94718	GLI2
A_21_P0014427	0.00601197	2.62447	LOC100506544
A_24_P355267	0.00235119	1.91049	SLC25A25
A_24_P365349	3.68597e-06	15.7834	CACNG7
A_33_P3388564	0.000254399	2.17276	CYB5D1
A_23_P53891	0.001506	2.39854	KLF5
A_19_P00806753	0.00447655	-1.62704	LOC401320
A_33_P3240532	0.00446419	-1.59522	RGL1
A_33_P3801085	2.77618e-05	5.94888	LINC00616
A_32_P226205	0.000429383	4.48113	ZFHX2
A_19_P00319453	0.00281025	1.50899
A_32_P139894	0.000396107	2.27902	ABL2
A_23_P97402	0.00224823	3.83641	CAMK1G
A_23_P9056	0.00620524	2.19178	RB1CC1
A_33_P3260455	0.0050168	-1.55529
A_33_P3214105	3.1989e-06	12.8107	ATF3
A_23_P31896	0.00494503	2.23063	ST3GAL1
A_33_P3265111	0.000127896	4.85073	MIR7-3HG
A_23_P58676	0.00172469	4.15479	NPR3
A_33_P3285545	0.00857484	1.5972	CLDN4
A_24_P709377	0.0010368	25.4535	PAX8-AS1
A_21_P0005481	5.2413e-06	12.4347	XLOC_006385
A_21_P0011333	0.00162219	7.4862	GOLGA6A
A_33_P3215647	0.000890644	-2.46046	PCED1B
A_33_P3225066	0.00102058	1.6641	DNAJC12
A_33_P3319542	0.00104265	5.06718	SLC8A2
A_23_P500861	0.00812034	1.53833	SYNE1
A_32_P197825	0.00648892	5.81926	PLGLB1
A_24_P350744	0.00135514	1.78233	KIAA0907
A_33_P3237590	0.0072825	-1.90933
A_32_P516067	0.000674559	3.97577	C10orf111
A_21_P0009248	0.000911636	24.4429	XLOC_012209
A_33_P3286621	0.00229563	-1.7097	SCARNA16
A_21_P0005753	1.0978e-06	5.76087	XLOC_006904
A_21_P0014288	0.000951408	1.79881	ANKRD10-IT1
A_21_P0005188	0.00771531	-1.93575	HOXA11-AS
A_33_P3382331	0.00163569	2.69783	HSPA6
A_19_P00316541	0.000639973	2.45383	SNHG5
A_23_P40354	0.00104265	1.70165	MAPRE1
A_23_P16225	0.000107268	3.38654	BEST2
A_33_P3226039	0.00198491	-1.54034	TGFBRAP1
A_23_P8139	0.003222	-1.68366	ZNF76
A_23_P209129	0.000409003	8.11377	LAIR2
A_23_P33723	0.00529351	4.01124	CD163
A_21_P0008619	1.41065e-05	7.97926	LOC100505534
A_23_P74467	0.000464194	2.03243	KIAA0907
A_23_P24555	0.00888262	-1.50469	PHLDB1
A_21_P0000504	7.0855e-07	15.551	RNU6ATAC
A_21_P0006134	3.1989e-06	22.8752	XLOC_007307
A_23_P124742	0.00333584	1.73391	CHKA
A_32_P74409	0.000952105	6.52204	C11orf96
A_33_P3347320	7.26806e-05	12.3159	ADIRF-AS1
A_24_P901986	0.00174346	1.71008
A_33_P3275510	0.00564971	-1.55648	C20orf196
A_21_P0011236	0.00361568	4.30748
A_21_P0014534	0.00273918	-2.93722	LOC101928504
A_23_P70843	0.00828648	1.79382	BPGM
A_21_P0008216	5.2413e-06	9.35647	LOC100996267
A_23_P26184	0.000329767	-2.18821	DET1
A_33_P3268144	1.48201e-05	11.1731	ZNF614
A_21_P0007788	0.00878919	2.23162	XLOC_010244
A_21_P0005897	0.00878919	-2.10742	XLOC_007197
A_21_P0009601	0.00101932	7.94979	XLOC_012624
A_21_P0001726	0.00108946	-2.84595	XLOC_000811
A_21_P0012508	0.00948875	1.66797	LOC201651
A_23_P56356	0.00230773	2.91987	PLB1
A_24_P522998	0.0050613	5.85056	C1orf173
A_32_P232559	0.00397909	-2.04251	PRKCQ-AS1
A_21_P0014466	0.00780361	-2.4091	LOC101928152
A_19_P00320927	0.000858201	-1.93327	LINC00942
A_23_P19322	0.00317232	-1.69327	SAYSD1
A_33_P3258362	0.00189518	4.79484	HBA2
A_21_P0000295	0.000277582	-2.7829	SNORA67
A_23_P86540	0.00605496	3.05584	ARMC3
A_23_P340333	0.000411835	1.59957	ITPRIP
A_23_P390726	0.00361568	-1.8234	TTC23L
A_33_P3219601	7.30395e-05	3.31812	ABL2
A_23_P323272	0.00595497	2.53774	OSR1
A_21_P0010357	0.000544266	8.84893
A_24_P943575	0.00355057	-1.63379	CHD6
A_23_P144005	7.01151e-06	6.38799	SSUH2
A_24_P70002	0.00291088	2.04805	LATS2
A_21_P0000851	0.00780604	-1.58427	LOC100507564
A_21_P0014183	0.00209086	-2.50221	LOC100505921
A_21_P0007061	0.00402172	6.45365	XLOC_008489
A_33_P3248759	0.00357303	-1.50197	WDR24
A_33_P3301499	0.00747136	-2.17845	LINC00488
A_23_P369733	0.000613452	-1.54998	RANBP10
A_23_P340131	0.00351527	-1.55905	PRSS16
A_24_P350683	0.00115994	2.93008	SLC9A1
A_33_P3300237	3.1989e-06	12.9819	DNMBP-AS1
A_21_P0002350	0.000800907	4.50077	XLOC_001857
A_23_P213706	2.28955e-05	5.19753	IL4
A_23_P126037	0.00195664	2.93347	RLF
A_21_P0008118	1.41065e-05	12.6906	XLOC_010500
A_33_P3691168	0.00824631	2.09007	IL31RA
A_33_P3220425	0.00099973	2.19078	XLOC_014512
A_21_P0014864	0.00324058	2.64152
A_33_P3395605	0.00544543	7.48759	TMEM119
A_23_P404094	0.00111712	-1.70734	THAP7-AS1
A_24_P140608	0.00563859	8.89396	HBEGF
A_23_P97309	0.0076858	-1.71948	CASP9
A_21_P0011850	0.00792425	2.67008	XLOC_014512
A_21_P0000947	0.00715985	-1.54671	ENO1-AS1
A_21_P0013391	4.50743e-05	32.0459
A_24_P166311	0.00435369	-1.76422	C5orf54
A_33_P3385656	0.00154959	2.91873	FNDC9
A_21_P0007790	0.00675944	3.03655	LINC00944
A_32_P46594	0.000704121	3.09557	LOC145837
A_19_P00809372	0.00389721	1.65169	XLOC_014512
A_33_P3220837	0.000403952	7.07906	MAFB
A_33_P3366987	0.00672309	1.75909	GPR125
A_19_P00323103	0.00160494	1.79484	UBE2E3
A_23_P351275	0.00179788	1.65211	UPP1
A_21_P0011281	1.42271e-05	8.44676	MEG9
A_24_P119678	0.00381208	1.99332
A_33_P3383094	0.00127832	4.5409	LOC401437
A_32_P29806	0.00124123	7.34904	CRADD
A_33_P3330353	0.00358756	1.54504	MOSPD1
A_33_P3292794	0.00189518	-1.70511	SMUG1
A_19_P00318715	0.00854669	1.60213	LINC-PINT
A_33_P3256677	0.0064035	-1.5221	CCDC101
A_23_P46238	0.000419117	6.97387	CELA2A
A_33_P3394694	0.00161492	1.80019	LOC100128498
A_21_P0002270	0.00879589	2.36833	XLOC_001624
A_24_P167614	0.00131193	1.80527	INTS6
A_33_P3316313	0.00123119	-1.61407	MTERFD2
A_21_P0014465	0.00303114	6.34463	LOC101928173
A_23_P66158	0.00469606	-1.73761	KNOP1
A_23_P63798	0.00179788	3.56862	KLF6
A_33_P3268174	0.00361568	-1.6734	KBTBD6
A_24_P237586	0.00321738	2.15976	ANKRD37
A_19_P00321009	0.00124123	3.18647	LOC100505633
A_33_P3386716	0.00579165	1.65834	PPP1R15B
A_24_P131173	0.00948875	-1.50142	C1orf115
A_23_P46725	0.00121501	2.0246	EPC1
A_33_P3368339	0.00297371	1.67451	NUTM2G
A_19_P00810227	0.00224032	3.59427	XLOC_010879
A_33_P3214720	0.000708427	3.10808	ZC3H12A
A_24_P319736	0.00303483	-1.56999	MEIS1
A_21_P0004993	0.00278909	-4.06582	XLOC_005587
A_32_P47754	0.00016804	2.18608	SLC2A14
A_33_P3226367	0.00029748	6.21723
A_23_P137139	0.00754601	5.29751	BTK
A_32_P185317	0.00101047	-1.88457	MNX1-AS1
A_21_P0008361	0.00515825	-1.54223	XLOC_010883
A_33_P3663705	0.00948875	-1.63641	CROCC
A_21_P0010438	6.461e-06	48.5482	XLOC_014364
A_21_P0011983	0.00118206	17.1099
A_24_P365025	0.00160223	1.57998	SPAG9
A_21_P0009514	0.00316698	2.9517	XLOC_012743
A_33_P3246083	0.00329795	-1.57709	OXSM
A_33_P3244808	0.00371569	2.1721	BEST4
A_21_P0005344	0.000343607	9.3659	XLOC_005955
A_23_P257043	1.25817e-05	11.7301	GEM
A_21_P0004538	3.3177e-06	6.37454
A_19_P00322371	0.00522069	-1.69856	LINC00963
A_21_P0004797	2.6471e-05	6.21765
A_33_P3265956	0.00885959	-1.63871	CBFA2T2
A_23_P15466	0.00104082	-1.54377	SCO1
A_33_P3321781	0.00178207	1.66399	FLJ44342
A_33_P3341509	0.00197062	1.59453
A_23_P321320	0.00104265	-1.52841	STK11IP
A_23_P390172	0.00142792	-1.82712	RNASEL
A_21_P0014789	0.000482153	22.9539
A_24_P515319	6.58546e-06	5.76779	FAM90A7P
A_21_P0007089	0.00216582	2.18652	PPP2R2D
A_23_P397455	0.00578781	3.18169	ACVR1C
A_19_P00319095	0.00133906	1.97682	SNHG5
A_33_P3407863	0.00937677	2.10376
A_23_P26457	7.02101e-05	4.60573	HBA2
A_33_P3232290	0.000194335	5.08165	NPS
A_33_P3231090	0.00462622	4.09985	TCEA2
A_33_P3248439	0.00121576	-1.72617	MVB12B
A_33_P3252394	1.14019e-05	5.81013	GADD45G
A_33_P3287472	0.00701578	3.71023	PPP1R27
A_23_P32404	0.00510575	1.51857	ISG20
A_23_P150609	0.000517464	3.72735	IGF2
A_21_P0008446	0.00106297	4.26252	XLOC_011047
A_33_P3390092	0.000834892	2.40458	LOC100506136
A_33_P3383970	0.000108697	4.57848	TLR10
A_23_P56746	6.05534e-05	20.5785	FAP
A_21_P0002702	0.00233018	-1.89229	PRKAR2A-AS1
A_23_P429998	5.00421e-06	102.716	FOSB
A_33_P3230663	0.000428175	16.041	LOC100130232
A_32_P231568	0.00632772	2.23495	RASEF
A_21_P0012511	0.000173405	5.57405
A_32_P75902	0.000434509	2.34209	MEIOB
A_23_P160800	0.00171166	3.6966	NR0B2
A_24_P291826	0.00793864	-1.51423	SYTL3
A_24_P237036	0.00143648	4.76207	TNFSF14
A_21_P0009315	0.000411842	-2.30497	LOC101927290
A_33_P3305399	0.00246753	1.5165	SETDB1
A_23_P49448	0.00115913	2.19146	FA2H
A_33_P3314643	0.00816347	1.80456	SPEF1
A_23_P389692	0.00464758	-1.65225	KIAA1328
A_21_P0011346	0.000647597	2.8814	XLOC_014512
A_24_P252043	0.00637392	1.63597	PTP4A1
A_23_P15375	0.00782308	-1.71483	ARMC7
A_23_P256641	0.000756837	1.86121	KCNE1L
A_23_P143906	9.67627e-05	2.3641	MLF1
A_23_P86330	0.000374194	2.1749	IER5
A_21_P0014201	0.000875497	6.97358
A_33_P3523501	0.00126496	1.67082	LOC374890
A_33_P3217490	0.00458411	4.61928	LOC729444
A_33_P3419339	0.000454455	1.95859	GNAI3
A_21_P0005417	0.000653187	7.24052	LOC100996249
A_24_P286114	0.000259854	4.77719	SLC1A3
A_24_P245815	0.00209257	-1.69707	ASPHD2
A_23_P215913	0.0020124	1.6796	CLU
A_19_P00808865	0.00165762	2.21186	XLOC_014103
A_33_P3281408	0.009062	1.51926	YPEL5
A_33_P3306068	0.00919156	-2.21359	MYCL
A_21_P0001902	0.00101932	4.6216
A_33_P3223111	0.00504884	1.99
A_21_P0008992	0.00665853	4.6337	XLOC_011821
A_23_P393607	0.00218199	-1.55972	SNAP47
A_23_P426140	0.00647704	-1.88414	ZYG11B
A_32_P117170	0.000558364	-1.92808	NAPEPLD
A_33_P3406090	0.00271439	1.7828
A_21_P0005814	0.000599656	1.93225	XLOC_007047
A_33_P3383551	0.00473069	5.78195	SEC14L3
A_21_P0006123	0.0082981	5.3089	XLOC_007277
A_23_P70278	0.0039211	3.90972	ROS1
A_33_P3424462	0.00358756	1.81029	CNST
A_33_P3404959	0.0085926	-1.57069	C2orf68
A_23_P373598	0.00810627	2.31206	MAFK
A_33_P3341524	0.000143641	3.12215
A_21_P0010485	0.00344307	2.23927	HCG9
A_23_P12767	2.4265e-06	21.3951	CYP2C9
A_23_P217109	0.00514746	1.68148	SLC31A2
A_21_P0013980	0.000691193	18.5317
A_23_P420551	0.00215456	-1.70983	CIT
A_23_P394605	0.000335809	2.35539	SEC24A
A_23_P371129	0.00201053	-1.85624	SLX4
A_23_P23947	0.00115994	2.31077	MAP3K8
A_19_P00322933	0.00652972	-1.59839	LINC00963
A_24_P398323	0.00176624	-1.51731	TRIM34
A_21_P0004563	0.00844529	3.78192	XLOC_004901
A_21_P0012741	0.00422363	-2.85466	XLOC_014512
A_23_P53267	0.00371569	2.95195	RSRC2
A_23_P34915	1.25817e-05	22.8447	ATF3
A_23_P97112	3.53706e-06	4.82554	SELE
A_24_P220618	0.000816636	-1.72432	ZC3H4
A_24_P365515	0.00115994	-2.1917	FOXA2
A_23_P166408	4.19813e-06	6.95268	OSM
A_24_P60972	0.0056195	-1.50321	TSTD2
A_23_P330895	0.00042116	3.4154	NFKBIB
A_23_P218111	0.00231782	1.73861	SERPINA1
A_19_P00320579	0.00181978	1.80087	LINC-PINT
A_24_P302584	0.00500317	1.59694	SOX11
A_24_P379750	0.00300375	1.76862	MXD1
A_23_P60627	0.000789809	2.19171	ALOX15B
A_23_P30294	5.00375e-05	15.9496	CDO1
A_21_P0000474	0.00127554	-2.68173	SNORA38B
A_21_P0002037	0.000831891	18.4872
A_33_P3284596	0.00886572	1.5109	ARL5C
A_33_P3354607	0.00582952	3.0825	CCL4
A_33_P3342967	0.000714755	2.16816	LOC100129186
A_33_P3266025	0.000191284	8.0411
A_23_P14255	0.000816636	17.2074	GUCY1B2
A_19_P00321040	0.00930641	5.66923
A_33_P3645079	0.00714712	-3.17507	HOXA-AS3
A_32_P18440	0.0021311	1.62013	ARID5B
A_32_P193822	0.000964538	1.57401	ZC3H11A
A_23_P501372	0.00214264	-1.67411	MIEF2
A_23_P345081	0.00016804	17.9211	ZNF655
A_23_P24922	0.00026094	-2.0488	LIPT2
A_33_P3359753	0.00291088	-1.7508	CCSAP
A_33_P3403723	1.07154e-05	5.53675	LOC100130301
A_19_P00322687	0.000190425	2.02861	ERVMER34-1
A_33_P3399693	6.02193e-05	10.7378	LOC100128374
A_21_P0000478	0.00333584	-1.74649	SNORA11C
A_33_P3266719	0.00983021	3.44188	TET2
A_33_P3326927	0.00053135	-1.88617	ZNF19
A_33_P3257451	0.00672309	-1.54105	SRRM3
A_33_P3227990	0.000530158	1.98846	MBP
A_21_P0006005	0.000700465	7.54207
A_33_P3310961	0.00421423	-1.63039	ADD3-AS1
A_21_P0000514	0.000331695	2.19673	VTRNA1-2
A_21_P0012050	0.00287793	3.02282
A_32_P36235	0.00263479	2.10306	IER2
A_21_P0011445	0.000227425	6.58098	XLOC_014512
A_21_P0010934	0.00487634	3.73248	LOC101928080
A_33_P3354021	0.00178207	2.27952	RPL23AP53
A_21_P0000300	0.00135106	-2.72479	SNORA48
A_33_P3354796	0.000464354	1.6263	FLJ42627
A_21_P0012601	0.00578781	1.67588
A_23_P97394	0.00356231	1.52314	BCAR3
A_33_P3392405	0.00233241	11.4663	C10orf99
A_23_P76529	0.00135106	2.04155	ITGB7
A_24_P375761	0.00499598	-1.52418	STGC3
A_19_P00317965	0.000789809	2.31516	LOC101930489
A_23_P65262	4.69412e-05	3.54717	N4BP2L2
A_24_P778836	3.5939e-05	3.299	RSL1D1
A_33_P3613000	0.00794019	2.35161	ZBTB10
A_33_P3258617	0.00122502	3.33656
A_23_P36888	0.00224032	-2.66261	PCED1B
A_21_P0014724	0.00529351	1.60673	LOC100507336
A_33_P3345836	0.00782308	5.45449
A_19_P00316701	0.00385201	2.15753	SNHG5
A_23_P98022	0.004326	1.71632	SIRT1
A_33_P3570208	0.00162516	-1.71921	LPP-AS2
A_23_P3956	0.00233904	3.02312	C1QTNF1
A_24_P280983	0.00780019	-1.92144	HOXA11-AS
A_23_P356616	0.000173753	1.93227	ABTB2
A_21_P0005213	0.000789809	2.10326
A_21_P0000335	0.0001966	-2.24619	SNORA51
A_19_P00806473	0.000429751	1.93393
A_32_P429687	0.00878919	4.81134	TRIM72
A_33_P3210363	0.000208979	-2.12548	TMPO-AS1
A_33_P3387856	0.00214264	1.9307	CENPN
A_23_P349406	0.00696755	-1.57404	RIMKLA
A_19_P00315791	2.80443e-06	6.37063	LINC00880
A_23_P389987	0.00131376	2.52273	TLX2
A_21_P0002247	7.05111e-06	8.64932	XLOC_001546
A_23_P51787	0.000248533	5.64724	AMPD1
A_33_P3325723	0.00725988	2.35594	CHN1
A_21_P0000645	0.00422883	5.02177	APCDD1L-AS1
A_21_P0001109	6.77052e-07	19.7741
A_23_P17173	3.94467e-07	61.4194	TRIM43
A_21_P0011415	0.00948875	2.35795	XLOC_014512
A_21_P0006934	0.00638042	-1.85792	XLOC_008659
A_24_P273143	0.00225068	1.81819	LINC00152
A_19_P00803864	0.0021183	-1.83082	FAM105A
A_33_P3238402	0.00670471	-1.60468
A_23_P430181	0.000362432	-2.03908	ZBTB3
A_23_P137705	0.00309905	1.62436	TBX19
A_33_P3417820	0.00021884	-1.90273	NOL12
A_23_P77731	0.000313694	2.68368	CRYM
A_33_P3269728	2.5806e-05	2.77515	ANKRD10
A_33_P3322834	0.00290173	-1.84184	CSRNP3
A_23_P91278	0.00782308	3.41151	NFATC2
A_21_P0010939	2.75654e-05	4.95642	SLC9B1
A_21_P0001699	0.00188601	8.17341	XLOC_000340
A_33_P3245178	2.81296e-05	3.16988	BEX2
A_24_P576174	0.00185593	1.66806	DCP1A
A_33_P3718734	8.80788e-05	9.50748
A_19_P00318992	0.000485614	7.31799
A_23_P170608	0.00224743	2.26986	TSPYL2
A_33_P3216277	0.00515825	-2.22961	LOC101059976
A_24_P357169	0.000675568	3.79909	EPPK1
A_23_P306933	0.00940059	2.2718	PPTC7
A_24_P11061	0.000707306	3.137	CSAG1
A_23_P357207	0.00220653	4.18953	MRAP2
A_23_P13359	3.19206e-05	2.85549	NXF1
A_24_P295963	0.000396107	2.03557	SLC38A2
A_24_P928969	0.00445245	-1.53518	PTPN3
A_23_P141194	0.00102439	-1.53414	ICT1
A_33_P3234521	0.00935833	-1.77351	DIS3L
A_32_P152767	0.00347796	-1.82931	SKIDA1
A_21_P0014601	0.000847197	1.71705
A_24_P325520	1.15421e-05	7.46807	SORT1
A_21_P0004335	0.00278569	4.09886	XLOC_004635
A_21_P0012077	0.00486944	1.60705
A_23_P94319	0.000875497	-1.66963	KBTBD11
A_19_P00808126	0.000651543	2.30167	XLOC_014512
A_33_P3335590	8.80788e-05	3.36778	CCDC64B
A_33_P3212394	4.22818e-06	109.007	FRG2C
A_21_P0014012	4.27363e-06	16.3103	C16orf98
A_23_P26570	0.00692018	2.4886	TMED6
A_32_P56397	7.39622e-06	6.72332	LINC00202-2
A_21_P0009018	2.36409e-07	33.7676	XLOC_011893
A_21_P0014825	0.000104673	8.26516
A_21_P0012311	0.00229124	-1.56339	CELSR1
A_21_P0004054	0.000928534	8.18357
A_33_P3225562	0.00266277	4.66875	CYP2G1P
A_21_P0014132	0.00991892	1.76502
A_33_P3254412	8.80788e-05	7.18561	ULK2
A_19_P00809139	0.00216164	1.92446	LOC100506342
A_33_P3577142	0.00440936	-1.79285
A_33_P3290567	0.00500267	1.51984	WEE1
A_23_P92230	0.000403952	1.85629	TSC22D2
A_23_P167367	0.00190854	-1.76165	PITX2
A_23_P412389	0.00793394	6.73839	FGF18
A_33_P3289113	0.00369308	-1.79308	COX11
A_19_P00327354	0.00244578	-1.83576	LINC00963
A_24_P860703	0.000413056	1.95015	SNHG17
A_21_P0005731	0.00871939	3.90198	XLOC_006862
A_24_P323941	1.42271e-05	4.22356	FAM209A
A_23_P370569	0.00930641	-1.84317	C12orf66
A_23_P46429	0.000777752	3.26949	CYR61
A_33_P3262083	0.000651543	1.89066	LOC100126784
A_21_P0005515	0.00966307	3.53469	XLOC_006529
A_23_P313389	0.00665927	1.94785	UGCG
A_33_P3373273	0.00024736	8.13926	SLC15A1
A_19_P00317473	0.000381022	2.35396	SNHG5
A_33_P3404623	0.00296929	-1.59199	MKS1
A_23_P145175	0.00211195	-1.68792	ZNF318
A_21_P0000870	0.00650328	-1.81298	SEC24B-AS1
A_21_P0000818	3.80412e-05	2.75359	LINC00672
A_32_P213459	0.000251708	-2.40012	DMRT2
A_21_P0014314	0.00161981	-1.62198	LOC100507458
A_23_P211196	0.00345051	-1.91201	C21orf67
A_32_P28223	0.00512785	-1.70993
A_33_P3361202	0.00618276	-1.78999	CCSAP
A_21_P0011259	8.4439e-06	15.0388
A_32_P99347	0.00329795	-1.69117	FAM225B
A_23_P19182	7.01151e-06	12.919	REEP2
A_23_P80353	0.00514978	-1.52982	L3MBTL2
A_33_P3326075	2.1818e-05	5.18596	CYP2C19
A_33_P3324980	0.00641962	2.25165	ARID5B
A_21_P0012527	0.00145256	10.084
A_21_P0011781	0.00120412	14.9302	PSG8
A_24_P73730	0.00619293	-1.74246	CCDC113
A_33_P3363355	0.000482888	48.5011	ICAM4
A_33_P3296308	0.000670056	-1.60783	DCAF16
A_23_P313512	0.00131166	-1.71783	DCP1B
A_23_P131846	0.000649411	3.08034	SNAI1
A_19_P00319558	0.00313455	2.87921
A_21_P0012086	0.000349773	4.68064	LOC101060091
A_33_P3268634	0.00174971	-1.74065	WIBG
A_23_P421032	0.000650207	6.40983	SEC14L4
A_21_P0013913	0.00452144	2.08545	LOC728802
A_23_P37514	0.00948875	-1.63276	C15orf39
A_21_P0014707	0.00238618	1.7382
A_33_P3417452	0.000127896	2.50152	ZGLP1
A_24_P36868	0.000651543	1.96052	WDR26
A_32_P16007	4.81397e-05	13.6189	POTEB
A_21_P0012101	2.34787e-05	21.9465
A_21_P0009113	0.00823451	3.82845	XLOC_011815
A_19_P00321089	0.00611936	-1.83293	LINC00963
A_23_P335848	0.00399153	-1.57977	GIT2
A_21_P0001378	0.000227425	10.8581	XLOC_000429
A_33_P3399218	0.00616978	1.79541
A_24_P192727	0.00879589	-1.68397	KAZALD1
A_33_P3396562	0.00411605	4.31461
A_32_P96036	0.00237986	-2.39863	MEX3A
A_24_P45476	8.34132e-05	8.07298	XCL1
A_23_P56759	0.00544543	-1.68088	KRCC1
A_33_P3245454	0.00519835	-1.69206	LOC389834
A_23_P410859	0.0097611	1.7872	ZSWIM6
A_21_P0014233	0.0089387	-2.63608
A_33_P3406072	0.00309329	3.34425	FRMD3
A_23_P420196	0.00588223	1.79797	SOCS1
A_33_P3335147	0.00154959	7.91807	MURC
A_33_P3333078	0.00649088	-1.61177	ARID1B
A_32_P6015	0.00499233	-1.51071	MNX1
A_33_P3337272	0.000101143	5.66916	NRARP
A_23_P133133	0.0056195	-2.02284	ALPK1
A_33_P3359781	0.00776244	3.0751	CD99
A_19_P00320094	0.00154959	2.24	SNHG5
A_23_P141965	0.00363133	-1.52244	HAUS8
A_33_P3423600	0.00741484	-1.56972	OXLD1
A_33_P3243787	3.25952e-05	4.87642	COL28A1
A_24_P149713	0.00295924	2.59814	ZBTB43
A_23_P500400	0.000176552	5.6205	ABCA6
A_33_P3228642	0.00243535	2.57335	ZNF584
A_23_P54846	0.00200739	1.51469	HERPUD1
A_33_P3224946	7.84588e-05	4.02868	FLJ46010
A_33_P3363859	3.5939e-05	9.29214	LOC100130452
A_23_P32454	0.000413056	2.02384	TG
A_21_P0014113	2.34787e-05	4.17359	LOC100506907
A_24_P264664	0.000890528	2.61894	CHD2
A_32_P209960	0.00783323	-2.02843	CIITA
A_33_P3409467	0.000722406	16.0394	GCGR
A_32_P98732	0.00492782	3.26747	GCM1
A_33_P3383283	0.00270495	1.67868	CASP10
A_23_P200801	0.00388987	2.43211	PDE4DIP
A_23_P379649	0.00416039	-1.65962	BMF
A_24_P97001	0.00256726	1.54526	PRPF38A
A_21_P0000307	0.00125345	-2.38283	SNORA2B
A_23_P143348	0.00482499	-1.60119	OVOL2
A_21_P0013016	0.00328	1.9953	XLOC_014512
A_21_P0013950	0.00776386	-1.56812
A_23_P408094	0.00238618	1.79343	MXD1
A_33_P3412428	0.00253239	11.6236	ADAM32
A_23_P258493	0.00235106	-1.55522	LMNB1
A_21_P0014226	0.00103321	14.2291
A_33_P3349414	0.000159846	2.24643	ZBTB43
A_33_P3571254	0.000926354	2.41327	MINOS1P1
A_24_P357465	0.00234723	3.53791	TP53INP2
A_23_P86731	0.00278751	-1.66406	ZNF239
A_24_P304154	0.000675568	2.07617	AMPD3
A_23_P161998	0.000614119	3.87499	HPX
A_21_P0001200	3.81792e-05	8.39277
A_33_P3359869	0.00106929	-1.74263
A_24_P33895	2.85312e-05	25.5393	ATF3
A_33_P3417517	0.0034306	4.49982	BRD8
A_33_P3358183	0.00168642	2.35572	PTGFR
A_32_P169114	4.85828e-05	14.5632	GRIN2A
A_21_P0001377	0.000145165	6.01382	XLOC_000428
A_21_P0001613	0.0048773	1.84041	XLOC_001166
A_33_P3381117	0.0085926	-2.02977	LOC100128563
A_33_P3285156	0.00253954	-2.06774	BAIAP2-AS1
A_32_P50223	0.00798474	2.55727	PLK5
A_24_P186346	0.00165523	1.50296	ANAPC1
A_33_P3305093	0.00682441	1.80081	ZGLP1
A_23_P399251	0.000960528	6.08991	NBPF22P
A_23_P128084	0.000141117	2.21873	ITGA7
A_23_P71300	0.00174096	-1.50003	CCDC25
A_24_P93703	0.00429444	-1.6015	TMEM198B
A_24_P230282	0.0055005	2.20793	VCX2
A_23_P214026	0.00416328	13.6244	FBN2
A_23_P339240	0.00442754	-3.31232	PLCH1
A_33_P3403708	0.00672309	1.66885
A_23_P331908	0.00108946	-1.55973	LOC101060179
A_23_P12896	0.00338252	-1.6869	FANCF
A_21_P0009766	7.22549e-05	10.9542	XLOC_013323
A_33_P3370832	0.00237986	-1.75252	FAM117B
A_32_P33083	1.27371e-07	205.486	VCX2
A_33_P3343545	0.00127797	2.05405	NFKBIB
A_21_P0014655	0.000208101	4.52314
A_19_P00319503	0.00351929	1.87892
A_33_P3290709	7.50175e-05	12.3053	EGFL6
A_33_P3311917	0.00189518	-3.41486
A_23_P414308	0.00181461	1.7565	FLCN
A_24_P156288	0.0041825	-1.5151	GZF1
A_21_P0009420	0.00580518	1.6509	XLOC_012586
A_21_P0002349	0.000718568	1.97114	XLOC_001856
A_24_P49533	0.00489264	-1.5885	ZYG11B
A_21_P0001772	3.5939e-05	6.48008	LOC101805491
A_23_P132057	8.0297e-05	5.79387	LINC00158
A_23_P42257	0.00947281	2.36797	IER3
A_24_P937317	0.000571432	3.93936	IL31
A_21_P0005759	0.00160494	2.5815	XLOC_006915
A_23_P124892	0.00130321	1.93255	KISS1
A_32_P539599	0.00160494	-3.4561	WEE2-AS1
A_23_P305092	9.88532e-06	7.88523	CRTAM
A_24_P171268	0.00337763	1.58882	RASSF5
A_19_P00322666	0.0056195	2.43354	SNHG5
A_23_P214080	6.49891e-05	11.3137	EGR1
A_21_P0002079	0.000353657	7.31713
A_32_P122940	0.00396355	-1.55928	LOC642852
A_23_P15101	0.000211544	13.208	TMC5
A_33_P3692756	3.36127e-05	24.7687	LHFPL3-AS2
A_24_P92451	5.00421e-06	9.16085	LOC729444
A_21_P0010860	1.14019e-05	9.51263	LINC00202-1
A_33_P3226985	0.000616339	2.21121	CDK5R1
A_33_P3356776	0.00416328	1.74959	GOLGA7B
A_23_P368909	0.000109528	3.0632	LINC00346
A_32_P192594	0.00194137	-1.82084
A_21_P0000320	0.00104265	-4.33442	SNORA30
A_21_P0007783	0.00796676	8.43059	XLOC_010243
A_33_P3356210	0.00101932	1.80188	NCR3LG1
A_21_P0001296	0.00161089	-2.30804	XLOC_000190
A_24_P306824	0.00345051	-3.30352	MBOAT4
A_33_P3320277	0.00482729	-1.55533	MFN2
A_23_P100240	0.00291088	1.81792	CDH16
A_33_P3390027	0.00502222	-1.60795	EXOC7
A_23_P157170	0.000789809	-1.76031	DNAJC30
A_24_P161463	0.000816636	2.39946	ZFAS1
A_21_P0003999	0.0001966	-2.01187	LOC257396
A_24_P296907	0.0085926	-2.33542	THAP8
A_24_P407235	0.00321969	2.26637	CRY1
A_24_P382119	0.000393999	-1.65789	MTMR4
A_23_P56578	0.000101349	5.53507	VIT
A_21_P0004928	0.000704121	4.47866	XLOC_005442
A_23_P309803	0.000373001	-1.6542	ZNF777
A_33_P3279193	1.31458e-05	10.2312	XLOC_014512
A_21_P0000172	0.000539711	2.54364	CSPG5
A_33_P3290139	0.001506	6.09714	ASB15
A_23_P142560	0.00429444	2.26986	ZEB2
A_23_P167882	0.00209225	3.08575	IL17F
A_21_P0002058	0.00138188	4.26461
A_33_P3259557	0.00197625	-1.63395	TMEM198B
A_24_P170983	0.000313217	-2.05421	ESPNL
A_23_P39237	0.000192366	2.20882	ZFP36
A_32_P8221	0.000737645	4.78971	GRM8
A_23_P382811	4.13475e-07	67.3043	SNX31
A_21_P0013024	0.000369198	8.4918
A_23_P60079	7.61136e-05	10.4804	ANGPT2
A_21_P0013596	0.00844968	-1.72555
A_23_P500464	2.80443e-06	18.5559	COL2A1
A_23_P170820	0.00602566	1.54797	PUM1
A_19_P00316467	0.00153343	2.16786	LINC00973
A_33_P3323041	0.00293834	-1.93999	KANK1
A_33_P3336632	0.00238618	1.86569	RNA28S5
A_23_P69970	0.00238618	1.59919	SOX30
A_21_P0010480	0.000378603	1.69389	XLOC_014399
A_19_P00803039	3.09769e-05	8.5972	LOC100130476
A_32_P41375	0.00570029	1.90281	LINC01000
A_21_P0000351	0.00205112	-2.49047	SCARNA22
A_24_P8220	0.00164632	-1.54688	HS6ST1
A_32_P79483	0.00249095	-1.74511	FGF14-AS2
A_23_P61524	0.00076086	-1.91601	CCDC71
A_33_P3335386	0.00124123	3.23122	FAM83G
A_33_P3671291	0.00138188	-3.1985	SNORA12
A_23_P89589	0.00216582	5.47612	PER1
A_33_P3377364	8.3491e-05	4.75452	ITGB4
A_23_P216340	0.0015748	4.74479	SLA
A_33_P3374673	0.00428961	5.28523	GNN
A_19_P00322977	0.00637961	1.79763	LINC-PINT
A_21_P0003588	0.000413056	-1.9301	STIM2
A_21_P0002335	0.00024736	7.38125
A_21_P0013023	0.00108946	3.44919	RAB44
A_21_P0013870	0.00544543	-1.86842	LINC00087
A_23_P40295	0.00624501	2.45405	LAMP5
A_19_P00802417	0.00413802	-1.80617
A_23_P137073	0.00812034	-1.61935	ZMYM3
A_33_P3424132	0.00817989	-2.37075	LINC00961
A_33_P3269824	0.00209141	2.1246	LRRC66
A_23_P339053	0.000699816	2.56894
A_23_P426305	3.88943e-05	6.46	AOC3
A_21_P0000324	0.0085926	-1.60851	SNORA36A
A_32_P220463	8.75564e-05	4.50656	FBLL1
A_21_P0014028	0.00716944	1.95697	PP12719
A_33_P3289251	0.00706426	1.52855	LOC644727
A_23_P120933	0.000996261	1.68393	ATF4
A_33_P3295358	0.0026455	2.84586	ANGPTL4
A_33_P3371999	0.000927191	3.09383	TPPP
A_21_P0010430	0.00476444	-1.96583	XLOC_014288
A_33_P3241844	0.000875956	4.72919	ZNF551
A_33_P3371904	0.00444124	-2.10172	ASTN2
A_21_P0009007	0.00597041	-1.59051	LOC100507501
A_33_P3278318	0.00330364	-2.10956	MSRB2
A_33_P3400248	8.67721e-06	36.48	FGF20
A_24_P120537	0.00838295	-1.70207	SH3RF2
A_21_P0007533	0.000831945	4.60103	XLOC_009684
A_33_P3313245	0.00927999	-1.51398	AMACR
A_21_P0001659	1.70849e-05	23.4697	XLOC_000027
A_33_P3285629	0.000403952	7.66563	DNAI2
A_23_P126706	0.000427937	9.78901	ANGPTL1
A_21_P0002325	0.00364035	4.67131
A_23_P16523	0.00783707	1.57327	GDF15
A_33_P3411682	5.00421e-06	42.8335	TRIM49C
A_23_P368225	0.00266133	-1.94524	EME1
A_23_P164468	0.00309776	1.59676	ADNP2
A_33_P3250278	0.00759174	1.79444	AGXT
A_32_P69368	0.00494503	2.51243	ID2
A_23_P396626	0.00476764	-1.58351	SYNRG
A_23_P127446	0.00426336	-1.59713	DPF2
A_23_P138760	0.00343975	1.71391	CLCF1
A_19_P00321196	0.00542158	-1.74436	HHLA1
A_24_P696761	0.00452893	1.56089	LEMD1
A_33_P3298057	0.00282061	1.50566	ABCC5
A_21_P0007789	0.00497589	2.30358	LINC00944
A_33_P3230399	0.00878554	-1.61137	ZNF784
A_23_P5131	0.000521468	1.62892	ISYNA1
A_24_P217330	0.000957522	-1.74615	POMGNT2
A_23_P153562	0.00108946	3.49358	C5AR1
A_33_P3291176	0.000305281	-2.25439	VMAC
A_33_P3245650	0.00230773	4.623	LOC729444
A_21_P0014456	0.00593963	1.60499
A_19_P00321886	0.0013748	1.95156	LINC-PINT
A_23_P118427	0.000198734	4.21329	MAP2K3
A_33_P3230166	0.004326	2.30598	NALCN
A_21_P0000331	0.00370816	-1.53321	SNORA44
A_32_P396186	0.000558744	-1.73637	TRIM66
A_24_P79241	0.000411407	-1.9396	UBOX5
A_33_P3355252	0.00203082	3.17603
A_21_P0012593	0.000921281	4.92985	XLOC_014512
A_23_P110571	0.0010662	1.73712	MAST4
A_33_P3281616	0.000374194	-1.86327	CDPF1
A_33_P3392330	0.00536573	-1.79694	COQ4
A_23_P376557	1.0592e-05	7.27061	MMP25
A_23_P58266	5.00421e-06	22.7642	S100P
A_33_P3697530	7.59126e-05	5.9822	SEMA4D
A_21_P0010888	0.00263187	1.74842
A_21_P0014428	0.00940059	1.54957	LOC101927372
A_33_P3374264	0.000982172	3.86811	NOP14-AS1
A_33_P3527931	0.00067529	3.61854	C19orf69
A_23_P134484	0.00564566	5.65247	CALCR
A_23_P77630	0.000259854	1.93909	MAP1LC3B
A_33_P3424057	0.00583556	1.59321	PEG3
A_21_P0007900	1.10969e-05	11.6651	LOC100996671
A_24_P200854	0.00435027	-1.75073	HOXA2
A_33_P3805090	0.00371313	1.68345	FNIP2
A_32_P75661	0.00197288	1.95385
A_21_P0000513	0.00649965	1.90667	VTRNA1-1
A_23_P29975	0.00768655	-2.06374	C4orf19
A_33_P3265075	0.00144291	-1.52558	PAAF1
A_33_P3334448	0.00142269	-1.69639	SNORA62
A_23_P302005	0.0034227	-1.54525	STON1
A_19_P00319030	0.000651543	2.03099	LOC100506136
A_33_P3348744	0.000173753	1.91755
A_21_P0014497	5.00421e-06	50.4841
A_21_P0002616	0.00998017	2.15985	LOC101929282
A_23_P155711	0.00442429	-1.57875	NEIL3
A_33_P3377459	0.00514746	3.46587	PAPD5
A_21_P0005548	6.92293e-05	18.7781	XLOC_006664
A_23_P332713	0.00411605	6.11754	ZFR2
A_33_P3372251	0.00641244	3.41534	HOMER1
A_23_P121250	0.00177399	1.9958	EIF4A2
A_21_P0011348	0.0025469	-2.00565	LOC283683
A_21_P0005263	0.00402217	3.89574
A_23_P422732	0.00273779	-2.02474	WDR63

## Sheet: EN20h vs CTRL_Filtered by flags
ProbeName	p (Corr)	FC	GeneSymbol
A_23_P53137	7.09811e-06	11.8668	HBG1
A_23_P118392	0.00228797	3.42978	RASD1
A_23_P111132	0.00040533	2.23955	HSPA1A
A_23_P138680	0.00331784	1.74284	IL15RA
A_32_P158786	0.00858596	-1.67166	C12orf56
A_23_P113572	0.00613406	1.6514	CD19
A_23_P110196	0.000591686	2.67236	HERC5
A_33_P3240053	0.00918981	1.79764	UFSP1
A_24_P282383	0.000224973	5.81245	MYH7
A_23_P142750	0.00244785	1.6854	EIF2AK2
A_23_P123672	0.00927173	1.80235	TDRD7
A_23_P206760	8.36614e-05	3.11202	HP
A_23_P314805	0.00561914	-1.86294	TMEM56
A_33_P3408320	0.00373686	3.94044	CERS1
A_33_P3257594	0.000813417	1.72847	CCDC103
A_19_P00808794	0.0010811	3.14974	XLOC_014512
A_23_P204087	0.000549285	4.32901	OAS2
A_19_P00320275	0.00483965	1.5574	LINC00632
A_33_P3236676	0.00537026	5.0866	C9orf152
A_21_P0003826	0.00602229	8.94556	XLOC_003440
A_23_P107116	0.00315814	2.36185	RNF112
A_23_P64860	0.00191343	1.81342	SELPLG
A_23_P110712	0.00223816	2.71835	DUSP1
A_23_P218358	0.000303983	3.76292	CDRT1
A_23_P105794	0.00355273	3.4583	EPSTI1
A_24_P103469	0.0023971	3.78403	LST1
A_24_P372134	0.00529955	2.52284	TMEM140
A_33_P3215198	0.0010786	2.75315	CMPK2
A_24_P120934	0.000631043	3.68376	GADD45G
A_23_P360316	9.87167e-05	6.15491	FUT3
A_23_P393051	0.00115089	11.8266	C1orf172
A_21_P0000173	0.00881629	1.56892	C5orf56
A_23_P77493	0.0020997	1.56749	TUBB3
A_23_P104438	0.00137113	2.40146	MYPN
A_23_P118571	0.002076	9.31342	SOST
A_23_P113111	0.000247087	3.43642	AR
A_24_P30194	0.00754186	2.70692	IFIT5
A_23_P108734	1.49135e-05	5.05581	ALLC
A_33_P3269636	0.000666066	5.71622	SBSN
A_24_P874052	7.3009e-05	4.18712
A_21_P0014512	5.6522e-05	7.26433
A_33_P3401826	0.000677999	6.54869	CMPK2
A_23_P112026	0.00941166	2.17184	IDO1
A_23_P123402	0.00355334	3.37287	TRIM55
A_24_P339514	0.00173813	3.17255	CYP2B6
A_23_P320578	0.00298144	3.50676	RGS16
A_33_P3298980	0.00529955	1.67217
A_21_P0009110	0.00895756	2.96802	ZFP90
A_33_P3398448	0.00315067	1.8283	PARP10
A_23_P17663	0.00183607	4.14584	MX1
A_33_P3209960	0.00430508	1.85913	RASGRP2
A_23_P78802	0.00452802	1.60654	PRKD2
A_23_P18604	0.00827894	1.51723	LAP3
A_23_P106194	5.6522e-05	10.5872	FOS
A_21_P0011956	0.000619991	3.49942	XLOC_014512
A_23_P94800	0.000305987	2.61153	S100A4
A_24_P142743	0.00539081	-1.64726	CNN2
A_23_P102731	0.00915852	1.80532	SMOX
A_23_P103310	4.45295e-06	7.71897	S100A7
A_23_P76078	0.0013167	3.90686	IL23A
A_24_P7652	0.00608585	-2.70674	MAP7D2
A_23_P365738	0.00022388	18.9644	ARC
A_23_P108823	0.00895756	1.51216	OSBPL6
A_33_P3283262	4.60658e-06	7.00912	USP17L25
A_33_P3283480	0.00727042	-1.9214	CTSC
A_23_P111804	0.00537026	2.00414	PARP12
A_33_P3312658	0.00132239	2.20092
A_23_P21134	0.00617259	2.16077	DDIT3
A_23_P120125	0.009323	2.51354	COLEC11
A_23_P24275	0.00754544	5.33382	IDI2-AS1
A_23_P144337	0.00654396	2.95388	CCRN4L
A_24_P353638	0.00106704	2.12432	SLAMF7
A_23_P50508	0.0099262	1.52185	PLA2G4C
A_33_P3218138	0.0015736	1.60319	POLR2A
A_23_P121533	0.00132239	1.89654	SPON2
A_23_P501754	1.02999e-05	14.6175	CSF3
A_33_P3258542	0.00353514	11.2512	SPINK8
A_23_P130149	0.00331784	1.81025	ENO3
A_33_P3219279	3.14299e-05	28.1974	JPH4
A_23_P147025	0.00941166	3.29175	RAB33A
A_21_P0000120	0.000949011	16.6789	KCNJ18
A_23_P352717	0.000792151	3.08329	TMEM31
A_21_P0005293	0.00283563	1.9033
A_33_P3370940	0.00455446	2.83031	LAMB1
A_23_P11984	0.00623392	2.87722	SLC6A9
A_23_P102364	0.0023971	1.82367	NGEF
A_23_P306845	0.00113972	5.1617	TSGA10IP
A_33_P3232692	0.00149204	5.13879	IL24
A_23_P333038	0.00919092	8.36062	WDR96
A_23_P82868	0.00315067	2.70031	PLAT
A_23_P112482	0.00952742	2.37138	AQP3
A_21_P0014290	0.00244785	3.38181	LOC100507480
A_23_P70307	0.00660524	8.58438	SMOC2
A_33_P3315779	0.00392534	3.10379	HERC6
A_23_P39171	0.00036594	6.48064	GALP
A_23_P118254	0.0019065	1.78114	FOXF1
A_33_P3283611	0.00136976	5.65121	IFIT3
A_23_P25746	0.0014507	1.70352	ARHGAP5-AS1
A_23_P70547	0.000274199	2.1502	HSPA1L
A_23_P337800	0.00591538	10.0013	IFNL1
A_23_P159191	0.000813417	2.41872	GAST
A_23_P100386	0.000869448	-2.32362	IL34
A_24_P274270	0.000813417	2.59618	STAT1
A_23_P363769	0.000231793	2.41383	KRT86
A_21_P0011362	0.00577225	-1.96321	LOC101059918
A_21_P0001751	0.000354676	3.89566	XLOC_001173
A_23_P119143	0.00739565	1.83756	ICAM5
A_23_P303803	0.00776716	6.48446	C19orf18
A_21_P0000896	0.00787912	4.58282	SMG7-AS1
A_23_P104073	0.00372101	1.68831	S100A3
A_32_P106933	0.00642278	2.80092	BCAR4
A_33_P3593774	0.00108352	1.82899	PIK3R3
A_33_P3372910	0.00541679	3.31527	DDX58
A_24_P98411	0.00917378	1.53355	HSPA5
A_23_P329261	0.00979719	1.77648	KCNJ2
A_33_P3249897	0.000484056	11.988
A_33_P3223116	0.00840014	1.6684	HIPK2
A_23_P74278	0.00537369	2.64393	PDE4B
A_23_P315910	1.83608e-06	8.61676	TCEB3C
A_33_P3794213	4.82204e-05	13.3504
A_23_P171336	7.44094e-06	4.725	NXF3
A_33_P3599591	0.00549813	-1.86744	PAPPA
A_23_P56703	0.00216486	2.15868	TRABD2A
A_21_P0014316	0.00426892	3.02837
A_23_P47691	0.00293379	2.0771	TRIM21
A_23_P73429	0.00725651	1.73274	HCLS1
A_33_P3375790	3.14299e-05	89.3278	RFPL4AL1
A_21_P0013351	0.000163416	6.01199	XLOC_014512
A_33_P3225522	8.15831e-05	3.62506	OAS2
A_33_P3251776	0.00787546	1.56987	HSD3B7
A_33_P3420862	0.00217748	5.99324	PAGE2
A_33_P3242603	0.00787912	1.53338	ASH1L-AS1
A_33_P3334162	0.00520501	-1.6836
A_33_P3379644	0.00469466	-1.63388	ALDH1A1
A_33_P3304527	0.00632679	1.95427	ZNFX1
A_24_P316489	0.00654491	1.6474	NDUFA10
A_21_P0005411	0.00106626	4.76164
A_33_P3278211	0.00453074	3.40054	ADIRF-AS1
A_23_P211417	0.00577225	1.75944	RFPL1
A_23_P154566	0.00819578	2.482	TOX2
A_23_P117363	0.00561914	1.5799	SERPINA6
A_21_P0004931	0.00994733	2.55804	LOC101927959
A_23_P151895	0.00157972	13.6669	CILP
A_24_P712562	0.0005211	2.03832	C17orf67
A_23_P171237	0.0068373	1.87557	ACRC
A_23_P121011	0.00775164	2.63094	CSRNP1
A_23_P254434	0.00504703	1.58174	RFPL2
A_21_P0010261	3.14299e-05	14.5764	XLOC_013968
A_23_P6263	0.0017175	7.08268	MX2
A_33_P3326588	0.0023971	1.5097	TNFRSF10D
A_21_P0013256	0.000557265	3.75122	XLOC_014512
A_23_P23221	0.00331784	2.43128	GADD45A
A_33_P3305487	0.00829704	2.37407	REM2
A_33_P3295937	6.12962e-05	11.8893
A_23_P131825	0.00611575	1.76741	TNNC2
A_32_P191262	0.0030593	2.33674	ACR
A_24_P623782	5.73772e-05	36.8272	FRG2
A_21_P0010338	0.00561914	4.26321
A_23_P92161	0.00492376	8.47553	ARL14
A_23_P43197	0.00175757	6.0616	CALB1
A_33_P3241786	0.000354676	2.14281	ADD2
A_24_P250227	0.00646271	5.89559	NR1D1
A_33_P3395532	0.000451425	7.815	IFIT1B
A_21_P0011721	0.00136966	6.75313
A_33_P3405424	0.00537026	2.25091	IL4I1
A_33_P3314176	0.0017175	3.02327	FAM46C
A_23_P2283	3.37822e-05	10.0378	TAC3
A_21_P0000176	0.00608585	5.02195	CDH13
A_24_P941167	0.00517751	2.22972	APOL6
A_33_P3396444	0.00386934	1.62191	PTGR1
A_33_P3236661	0.00563103	2.28551	PCDH9
A_33_P3318668	0.00858596	1.99915	C9orf169
A_23_P105012	0.00227928	1.94437	HRASLS2
A_23_P333029	0.00017078	14.0379	C8orf47
A_33_P3362311	1.80755e-05	16.5413	C6orf222
A_21_P0008607	0.0011895	3.87135	LOC100507480
A_33_P3277447	0.00517751	-1.72617	SLC26A2
A_23_P155057	0.00537026	2.91286	CYTH4
A_32_P88415	0.00155539	2.86917	MYOZ3
A_23_P203920	0.00414231	6.02298	SSPN
A_23_P259621	0.00403355	1.74312	LAT2
A_21_P0014262	0.00632406	4.21777	LOC100507144
A_23_P132159	0.00244785	5.73426	USP18
A_23_P213102	0.0086022	-1.53796	PALLD
A_19_P00321390	0.0084789	-1.68578	LOC100422737
A_21_P0011208	0.00627821	2.4182
A_23_P155052	0.00280228	1.60934	APOL6
A_23_P151059	0.00262483	2.48135	FAM90A1
A_33_P3380762	2.46884e-06	34.5846	HSD52
A_23_P126836	0.00422428	2.13492	TNFSF4
A_23_P140475	0.00618952	3.20794	NOX5
A_32_P15958	0.00307182	5.70473	ZNF295-AS1
A_33_P3224249	0.00104377	2.30154	REXO1L2P
A_23_P152782	0.00112094	1.91628	IFI35
A_21_P0012882	9.79353e-07	14.3139	LOC100506791
A_23_P82651	0.00646271	1.68873	NPTX2
A_21_P0011633	8.46703e-06	4.66632	KRT14
A_23_P213562	0.00829704	-1.88694	F2R
A_23_P26854	0.00949648	1.50475	ARHGAP44
A_33_P3348362	0.00491501	1.70511	ARHGAP5-AS1
A_33_P3351279	0.00692794	1.90213	GPR37L1
A_33_P3452287	0.0018225	9.64148	LINC00316
A_33_P3378514	0.0011498	-2.42696	PDE5A
A_24_P252497	0.00227928	2.317	TRIB1
A_21_P0009261	0.00191343	4.00532	XLOC_012258
A_24_P246173	0.00375375	1.60555	MYO9B
A_21_P0013426	4.09818e-05	18.036	LOC650226
A_24_P300302	0.00483965	10.5426	ZNF300P1
A_19_P00321383	0.000666066	4.2501
A_23_P92730	0.00685324	4.70841	HSPB3
A_33_P3514487	0.00179501	3.01298	VSTM1
A_23_P125233	0.00157972	3.37136	CNN1
A_32_P452655	0.0019065	2.08912	LGALS9C
A_33_P3294790	0.00768676	1.79682
A_23_P51711	0.00572254	3.41462	CELA2B
A_33_P3366127	3.14299e-05	149.926	RFPL4AL1
A_21_P0014592	0.00455446	2.76281
A_23_P250358	0.00040533	3.12076	HERC6
A_23_P819	0.0002686	3.15219	ISG15
A_21_P0005210	0.00754544	3.10098
A_32_P64200	0.00186777	1.57477	GUCA1B
A_21_P0011905	4.82204e-05	10.5638	XLOC_014512
A_23_P401361	0.0054984	1.55213	PITPNM2
A_33_P3293164	0.00577225	-1.84119	CHGA
A_24_P276816	0.00349968	1.59883	RCOR3
A_23_P143713	0.00686255	5.14309	APOBEC3G
A_23_P150053	0.00627767	1.87054	ACTA2
A_24_P128312	0.00395781	1.6802	ZNF79
A_23_P50250	2.46884e-06	31.1799	CKM
A_33_P3246985	0.0014507	2.14859	PDE4DIP
A_21_P0012085	0.000113668	5.47071	LOC101060091
A_23_P75786	0.00358644	2.69851	SLC15A3
A_33_P3381621	0.00349553	3.13035	PLB1
A_24_P140204	0.00901849	-1.69087	PXK
A_33_P3282390	0.00453287	1.98284	GRM4
A_33_P3224070	0.00829704	2.33486	CSRNP1
A_23_P119353	0.00319655	2.06148	RASIP1
A_32_P64475	0.00509816	1.65555	SDE2
A_24_P380679	0.000923217	3.19537	LSMEM1
A_33_P3307495	0.0011895	2.25529	STRA6
A_23_P161698	0.00994733	8.47394	MMP3
A_21_P0010913	0.000413171	5.8442
A_19_P00319225	3.14299e-05	6.56268	ZNF300P1
A_33_P3361831	2.45451e-05	7.36415	FRG2C
A_33_P3265739	0.00677905	6.2898	PTGER3
A_23_P321501	4.71697e-05	13.8927	DHRS2
A_23_P306610	0.000215737	11.2528	MUC17
A_33_P3247332	4.36892e-07	40.957
A_24_P23034	0.00128862	2.42549	ZNFX1
A_24_P356916	0.00617259	2.0986	SLC13A3
A_24_P260639	0.00819578	-1.71878	HIST1H1D
A_21_P0012440	0.000569271	2.60979	TRANK1
A_23_P217379	0.00392534	2.39701	COL4A6
A_23_P159952	0.000477193	5.08084	BEX1
A_21_P0009777	0.00258622	2.07267	LOC100506634
A_33_P3413667	0.00145071	6.64555	ABL2
A_24_P267592	0.00398419	2.4277	SAMHD1
A_33_P3290089	0.00937407	6.18414	ARHGEF1
A_21_P0013425	0.000359793	7.65968	LOC650226
A_23_P168828	0.00276692	1.62724	KLF10
A_23_P103756	0.000152493	3.84052	OVGP1
A_33_P3412798	2.36516e-05	8.48081	FRG2B
A_33_P3334718	0.00937407	2.23308
A_33_P3341722	0.000243075	2.81084	COL23A1
A_19_P00318904	0.00882581	4.25641	LOC101929942
A_33_P3364989	0.00319264	1.98858	ACTL10
A_23_P77859	0.00858596	3.32551	TMEM88
A_33_P3232504	0.00537257	1.98459	C9orf169
A_33_P3402489	0.00349212	2.39674	OAS3
A_33_P3213064	0.00456208	2.32381	STAT2
A_33_P3384913	0.00186628	6.86344
A_33_P3329552	3.05421e-06	14.2391
A_33_P3407895	0.00768676	2.14227	RINL
A_33_P3290562	0.00276692	1.57927	GLI3
A_33_P3420816	0.0014663	5.99929	GDF1
A_21_P0000017	0.00768877	4.9501	RPS20
A_23_P351148	0.00729563	5.03333	SH2D1B
A_33_P3293918	0.00419319	3.0917	SH2D3C
A_24_P239606	6.21593e-05	3.5427	GADD45B
A_21_P0001029	0.00976199	1.83263
A_21_P0003413	0.00908584	4.80967
A_21_P0004617	0.00106626	9.92184	FLJ27255
A_23_P65442	0.00664552	2.13519	IRF9
A_21_P0009625	0.00239445	6.58007	LOC100996324
A_21_P0014143	2.46884e-06	10.2397	LOC100506791
A_33_P3398156	0.0002811	5.89159	CYS1
A_33_P3365117	0.00435154	1.92259	AKR1C1
A_23_P201636	0.00266745	2.14384	LAMC2
A_33_P3328637	0.00572254	1.53241	PRRG1
A_23_P358944	0.00167001	2.06213	PML
A_21_P0008164	5.56675e-06	7.16641	XLOC_010617
A_23_P99226	0.00289816	2.30839	SIRT4
A_32_P16315	0.00045657	3.32225	TUBB8
A_32_P54274	0.00579265	2.82654	DRD5
A_23_P254768	0.00623392	1.61062	HCG4
A_23_P328621	0.00776716	1.97485	UBQLNL
A_33_P3278684	0.00137037	1.97961
A_21_P0004147	0.00276692	5.71371	LOC728769
A_21_P0002437	0.0054984	5.89246	XLOC_002085
A_23_P38346	0.00315067	2.32416	DHX58
A_21_P0000240	0.00214908	1.95669	SNORD100
A_23_P80200	0.00156078	7.11124	LOC400891
A_33_P3336557	8.36614e-05	5.62197
A_23_P214627	6.12962e-05	20.8686	AIF1
A_23_P115091	0.00138787	4.46961	RAB25
A_33_P3340847	0.00623077	1.50083	CARD6
A_24_P115990	0.00216504	2.57187	AMHR2
A_19_P00317836	0.00632406	1.55638
A_33_P3503537	0.0023971	-1.83319	LOC285178
A_33_P3387090	0.0086022	2.2694
A_21_P0014738	0.00199033	-1.72366	LOC101930282
A_23_P120002	0.00315814	2.50703	SP110
A_23_P17053	0.00304079	3.19956	IL36G
A_21_P0005449	0.00106626	2.91932	XLOC_006303
A_33_P3248163	8.15831e-05	11.9241	TRIM43
A_21_P0004123	0.00461135	2.33436	LOC101926904
A_21_P0013743	0.000619991	6.02391
A_23_P64828	0.000354676	4.28742	OAS1
A_23_P207058	0.00276692	1.71687	SOCS3
A_33_P3383326	0.00776716	-1.58823	LPAR1
A_32_P181527	0.00239204	1.99549	AARD
A_21_P0011696	0.00908584	-1.57237	LINC00665
A_32_P189781	4.82204e-05	6.83104	LINC00520
A_21_P0006478	0.0013167	4.92252	XLOC_007918
A_33_P3630785	0.000355793	38.9877	LOC286059
A_33_P3261530	0.00056803	4.11492
A_23_P61050	0.0015036	1.79438	MLKL
A_33_P3398722	0.00804342	1.86933	PRDM5
A_21_P0010297	0.000299607	62.5029	XLOC_014111
A_23_P353667	4.34084e-05	8.30959	MIR7-3HG
A_23_P59410	0.00223816	2.64472	KIF25
A_23_P90172	0.0010811	3.35725	PPP1R15A
A_24_P941912	0.0042085	1.78535	DTX3L
A_33_P3397920	0.00552245	2.76268
A_33_P3246833	0.000819345	5.56953	IL1RN
A_23_P148541	0.00074762	3.30486	CTAG1A
A_23_P319598	0.00115016	-3.39653	C4BPB
A_33_P3293346	0.00829704	-1.50747	KCTD3
A_24_P203328	0.0071055	5.43388	TPRXL
A_23_P169293	0.00300649	2.24248	DMRT1
A_23_P128698	0.00839819	2.20552	SPRY2
A_21_P0008224	0.00620465	1.89081	XLOC_010734
A_33_P3230698	4.36892e-07	24.8498	KIF1A
A_33_P3331831	0.000926199	2.16361	LOC101928841
A_23_P350005	6.98886e-05	4.57989	TRIML2
A_23_P54996	1.19303e-06	11.8318	TEX14
A_33_P3213772	0.00202402	1.64131
A_21_P0006111	0.00222821	4.61651
A_23_P126313	0.00390061	6.19509	ADCY10
A_33_P3792489	0.00723849	2.65177	LINC00334
A_32_P219660	0.00223816	2.6219	SPANXA1
A_23_P328740	0.000215737	4.94651	NEURL3
A_23_P334727	0.0077735	-1.79683	NRG4
A_23_P151166	0.00204077	1.8647	HVCN1
A_23_P71774	0.0030593	13.6245	IFNB1
A_33_P3225512	0.000619991	4.17887	OAS2
A_33_P3348011	0.000354676	2.07706	TOB2P1
A_23_P370682	0.0002686	9.63745	BATF2
A_23_P65481	0.00428441	1.7881	TEP1
A_23_P44195	0.00621424	1.84432	MSI2
A_32_P25295	0.00826344	3.80727	NEUROD2
A_32_P226205	0.000482064	5.61838	ZFHX2
A_21_P0009933	0.0054984	-1.89392	XLOC_013461
A_33_P3214105	5.91579e-05	5.8403	ATF3
A_23_P421811	0.00199033	2.11399	MROH8
A_33_P3265111	1.68025e-05	7.67447	MIR7-3HG
A_33_P3271594	0.00177642	1.76302	TRIM54
A_24_P709377	0.00632406	12.0791	PAX8-AS1
A_23_P67529	0.00289167	1.88806	KCNN4
A_33_P3319542	2.8948e-05	5.69897	SLC8A2
A_32_P113812	0.00606158	2.4626
A_33_P3276703	0.00167001	1.68733	VGF
A_21_P0004778	0.00388592	3.57352	LOC100507406
A_23_P61406	0.00549813	1.60374	SHC3
A_21_P0013278	0.00858596	2.05445	LOC728743
A_23_P33723	0.00191776	6.80357	CD163
A_21_P0008619	0.000127568	9.45309	LOC100505534
A_33_P3367830	0.00703876	1.51377	EFEMP2
A_21_P0000504	2.70034e-05	3.33276	RNU6ATAC
A_32_P74409	0.00246932	4.44495	C11orf96
A_33_P3347320	0.000977194	6.22519	ADIRF-AS1
A_21_P0008216	0.000332101	8.27278	LOC100996267
A_23_P134935	0.00428441	1.59925	DUSP4
A_24_P7594	0.00838343	1.80709	APOL6
A_33_P3275846	0.00131385	2.80363	CACNA1A
A_23_P56356	0.00115357	3.36959	PLB1
A_33_P3258362	0.00281763	6.15829	HBA2
A_33_P3219601	0.00874384	1.6599	ABL2
A_23_P144005	0.000105918	3.32111	SSUH2
A_23_P126167	0.00741298	1.86304	KCNN3
A_21_P0002350	0.00159854	4.59807	XLOC_001857
A_21_P0008118	1.80755e-05	9.75605	XLOC_010500
A_23_P326319	0.00915852	4.09233	C16orf45
A_23_P69383	0.00122353	2.8098	PARP9
A_33_P3220837	0.00112101	5.72795	MAFB
A_32_P29806	0.00546189	5.34749	CRADD
A_23_P46238	0.00382987	4.14985	CELA2A
A_21_P0009764	0.00421868	1.98082
A_24_P197964	0.00927173	1.89418	TRIM14
A_21_P0014465	0.00908584	5.63064	LOC101928173
A_33_P3288589	0.00504717	2.01901
A_33_P3213169	0.00290495	1.95826	ITGAX
A_19_P00321009	0.00392534	3.124	LOC100505633
A_21_P0012437	0.00345625	2.53366	TRANK1
A_24_P408047	0.00453074	2.17038	PLEKHA4
A_33_P3214720	0.00820289	2.23895	ZC3H12A
A_21_P0012459	0.00331309	7.0003	XLOC_014512
A_21_P0010438	6.21593e-05	24.4879	XLOC_014364
A_21_P0011983	0.00137113	14.7655
A_24_P71468	2.46884e-06	9.36094	QPCT
A_33_P3233608	0.00611575	2.074	SPANXB2
A_23_P257043	0.00156078	3.2236	GEM
A_21_P0004797	0.00262483	5.10476
A_23_P41854	0.00252438	1.79711	CARD6
A_24_P169896	0.00728599	4.16163	LOC100653515
A_21_P0014789	0.0014507	17.4227
A_24_P515319	4.09818e-05	4.11504	FAM90A7P
A_23_P24004	0.000619991	4.33076	IFIT2
A_23_P26457	8.36614e-05	5.70896	HBA2
A_33_P3228612	0.00597769	4.07074	CACNA1E
A_33_P3252394	0.00014607	3.30171	GADD45G
A_23_P32404	0.00056803	2.50834	ISG20
A_23_P150609	0.000235412	5.86316	IGF2
A_21_P0010854	0.00797037	1.57447	AKR1CL1
A_23_P56746	0.00269485	21.0119	FAP
A_23_P429998	0.000150268	18.851	FOSB
A_24_P237036	0.00483965	4.28135	TNFSF14
A_21_P0009315	0.00404883	1.7627	LOC101927290
A_23_P49448	0.00258622	2.54902	FA2H
A_33_P3304516	0.00845941	2.16675	ZNFX1
A_23_P75741	0.00863906	1.83544	UBE2L6
A_33_P3376095	0.00663955	2.76706	SYPL2
A_21_P0000177	0.00689035	1.74007	C19orf83
A_23_P398854	0.000482064	7.02166	DOK7
A_21_P0014201	0.00244785	5.96153
A_21_P0009934	0.00838976	-1.94328	XLOC_013461
A_33_P3535523	0.00865088	2.8233	LOC286068
A_33_P3423979	0.00105096	-1.82722	PALLD
A_23_P207564	0.00724237	2.6495	CCL4
A_21_P0001902	0.00227928	4.45675
A_33_P3406090	0.000354676	3.1388
A_33_P3238969	0.00223816	-3.01715	ONECUT3
A_33_P3282973	0.00452802	1.88662	BAALC
A_23_P12767	0.00189651	7.07416	CYP2C9
A_33_P3418170	0.00483965	3.44067	DDX58
A_23_P23947	0.000354676	3.71918	MAP3K8
A_24_P923251	0.00049571	2.95396	TGM2
A_24_P398323	0.00422428	1.57535	TRIM34
A_23_P346093	0.00202402	2.58739	TMC8
A_23_P34915	0.0001277	10.7741	ATF3
A_23_P166408	0.000347058	3.083	OSM
A_23_P218111	0.00483965	1.86233	SERPINA1
A_23_P30294	0.00319264	5.40473	CDO1
A_24_P28722	0.000303509	5.98918	RSAD2
A_33_P3354607	0.00453074	4.63161	CCL4
A_19_P00319794	0.00772264	3.85324	GM140
A_23_P409438	0.00485829	2.04791	IFNL2
A_32_P201212	0.00602229	2.22434	CETN4P
A_23_P215419	0.00529932	1.59865	ICA1
A_23_P345081	0.00611575	7.28222	ZNF655
A_24_P220485	0.00217748	4.38929	OLFML2A
A_23_P422212	0.00611575	-1.55795	SLC35F3
A_24_P275073	0.00765921	1.64984	ADAMTS14
A_24_P106542	0.00300649	-1.81624	RSPO3
A_33_P3227990	0.00285422	1.92583	MBP
A_21_P0006005	0.00122952	5.25443
A_21_P0011445	0.00986568	3.55533	XLOC_014512
A_23_P52266	0.000923217	6.67696	IFIT1
A_24_P932939	0.00959936	2.25355	LOC401052
A_33_P3392405	0.00910776	7.88406	C10orf99
A_23_P201459	0.00246932	2.19351	IFI6
A_23_P166797	0.000142575	3.73343	RTP4
A_24_P378019	0.00106626	3.23334	IRF7
A_23_P24457	0.00672208	4.2899	LRRC4C
A_32_P54503	0.0054984	2.33905	JHDM1D-AS1
A_24_P778836	0.000980114	2.31367	RSL1D1
A_33_P3367899	0.00484398	1.95273	FRAT1
A_33_P3307163	0.00947481	1.63351	RBM20
A_33_P3258617	0.00169709	2.24368
A_21_P0014724	0.00537026	1.95945	LOC100507336
A_33_P3570208	0.00283563	1.67898	LPP-AS2
A_23_P3956	0.000187265	2.77363	C1QTNF1
A_24_P304071	0.00130151	3.63084	IFIT2
A_23_P356616	0.00283563	1.58507	ABTB2
A_21_P0010459	0.00788731	1.66994	XLOC_014418
A_19_P00318600	0.00509541	1.68262	LOC648987
A_19_P00806473	0.00440741	1.58291
A_21_P0011169	0.00685324	-1.78087	LINC00417
A_23_P389987	0.000619991	4.11439	TLX2
A_21_P0001109	7.09811e-06	7.72778
A_23_P17173	8.46703e-06	10.5352	TRIM43
A_33_P3333982	0.00483965	2.20898	PDE4DIP
A_23_P43317	0.00829704	1.76091	PRDM12
A_33_P3269728	0.00703876	1.65265	ANKRD10
A_33_P3233659	0.00690923	-1.51259	RPP30
A_23_P410110	0.00829704	3.23771	C10orf25
A_33_P3245178	0.000162642	2.735	BEX2
A_33_P3718734	0.000151185	6.7922
A_23_P144476	0.00895594	1.60045	SPRY1
A_24_P11061	0.0053601	2.47379	CSAG1
A_21_P0000015	6.21593e-05	2.53571	PARP9
A_23_P130435	0.00625589	2.88219	LIM2
A_23_P162782	0.00537026	-1.79279	ARGLU1
A_24_P325520	8.46703e-06	7.36858	SORT1
A_24_P44462	0.00860872	-1.52268	TPM1
A_33_P3212394	3.45642e-05	32.3256	FRG2C
A_21_P0014012	0.00483965	2.42691	C16orf98
A_21_P0009018	0.000239937	5.90775	XLOC_011893
A_23_P434809	0.00128862	3.08972	S100A8
A_21_P0014825	0.00690923	2.89619
A_33_P3738458	0.00227928	1.73484	TNS1
A_24_P323941	0.00901849	1.57166	FAM209A
A_33_P3376527	0.00332551	2.0262	CHST10
A_33_P3373273	0.00617259	4.80684	SLC15A1
A_23_P362659	0.00199033	1.85582	MYD88
A_33_P3389558	0.00177642	4.36255
A_23_P20122	0.00617966	2.42613	ZC3HAV1
A_21_P0011259	2.74426e-05	14.3909
A_33_P3431595	0.0041394	2.63192	C8orf31
A_23_P19182	0.000294562	5.50833	REEP2
A_19_P00812190	0.00269284	5.07501	XLOC_014512
A_21_P0011781	0.00226178	14.5296	PSG8
A_33_P3363355	0.00579265	14.7284	ICAM4
A_33_P3405728	0.00244785	-2.00335	PKP2
A_21_P0012086	0.000594086	4.38425	LOC101060091
A_23_P415652	0.00276692	1.81894	GALNT12
A_33_P3417452	0.00785851	1.59788	ZGLP1
A_32_P16007	0.00228797	5.2329	POTEB
A_21_P0012101	7.99103e-05	18.9998
A_21_P0001378	0.00332551	4.47644	XLOC_000429
A_33_P3402615	0.0011895	2.12762	SLC6A9
A_23_P139786	0.00121518	3.79134	OASL
A_23_P420196	0.00227928	2.35313	SOCS1
A_19_P00808588	0.00246932	7.44647	GBP1P1
A_21_P0001111	0.0030213	5.99177
A_33_P3243787	0.00042818	2.2015	COL28A1
A_32_P209960	0.00419319	2.76584	CIITA
A_23_P6535	0.00399617	7.87099	KLHDC7B
A_33_P3412428	0.00611575	10.3539	ADAM32
A_24_P335305	0.00300649	2.05622	OAS3
A_24_P123245	0.00495375	-1.5144	HNRNPD
A_33_P3367037	0.00158394	4.51529
A_24_P304154	0.00698156	1.86147	AMPD3
A_24_P33895	0.000354676	11.5952	ATF3
A_33_P3400374	0.000359793	3.76872	HELZ2
A_32_P169114	0.0059242	3.47723	GRIN2A
A_23_P26583	0.0023971	1.92856	NLRC5
A_23_P101642	0.00324844	1.57291	PTPRH
A_32_P54553	0.00228233	5.4339	USP41
A_23_P128084	0.00331784	1.78383	ITGA7
A_33_P3249046	0.0051037	-1.70538	CLDN2
A_19_P00316324	0.00099266	3.58605	LOC100506810
A_32_P33083	4.36892e-07	74.3827	VCX2
A_33_P3227400	0.00239789	-1.90518	COL4A4
A_23_P210224	0.00056803	13.1674	DPYSL5
A_21_P0005759	0.00190921	2.52011	XLOC_006915
A_23_P142606	0.00216049	5.04977	CRYGC
A_24_P171268	0.00537026	1.65474	RASSF5
A_33_P3415430	0.00236156	2.11537	HSPA1B
A_33_P3376249	0.0053943	1.61554	S100A2
A_23_P214080	0.00697953	2.79081	EGR1
A_23_P15101	0.000355793	6.72405	TMC5
A_33_P3692756	0.0030593	5.12861	LHFPL3-AS2
A_21_P0002786	0.00947481	3.56036
A_23_P100240	0.00511362	1.82314	CDH16
A_21_P0005437	0.00142089	4.54828	XLOC_006276
A_23_P94472	0.00383881	5.12371	FBP2
A_21_P0003027	0.000263191	4.92505	LOC644662
A_24_P68079	0.00099402	2.75534	TRANK1
A_24_P212811	0.00315067	1.97659	ANKRD34A
A_23_P39237	0.00703876	1.65924	ZFP36
A_32_P8221	0.00040533	9.31762	GRM8
A_23_P382811	5.41255e-06	19.8832	SNX31
A_23_P60079	0.000142575	10.351	ANGPT2
A_21_P0011305	0.00166436	1.80011	LOC100130111
A_21_P0010606	0.00169709	2.75227
A_23_P69738	0.00562497	4.31982	RASL11B
A_23_P50368	0.00300649	1.60136	OSCAR
A_19_P00803039	0.00040533	6.5479	LOC100130476
A_32_P75792	0.00337844	1.95706	FAM132A
A_32_P79483	0.00529932	1.63763	FGF14-AS2
A_21_P0009313	0.00440741	2.12213
A_33_P3245484	0.0049921	1.87106	LOC100131000
A_23_P89589	0.00829704	4.39428	PER1
A_33_P3369436	0.00217748	1.81364	LOC100130111
A_23_P351535	0.00948054	1.78492	DBIL5P
A_24_P317907	0.00537026	1.96701	SORBS1
A_23_P426305	0.000626933	3.74201	AOC3
A_32_P220463	0.000330291	2.91062	FBLL1
A_33_P3371999	0.00193608	3.22477	TPPP
A_33_P3400248	4.3096e-06	15.579	FGF20
A_21_P0001659	2.94046e-06	83.3169	XLOC_000027
A_33_P3285629	0.00453074	4.3421	DNAI2
A_23_P316472	0.00829704	1.90653	DNHD1
A_33_P3411682	0.000231793	6.86864	TRIM49C
A_23_P4773	0.000231793	8.4469	LILRB5
A_33_P3250278	0.00108453	2.82329	AGXT
A_24_P696761	0.00596569	1.8297	LEMD1
A_23_P408167	0.0087594	1.5641	GPRASP2
A_23_P110571	0.0028526	1.63024	MAST4
A_23_P376557	0.0071055	1.84947	MMP25
A_23_P58266	6.21593e-05	9.25544	S100P
A_33_P3697530	6.12962e-05	6.24242	SEMA4D
A_33_P3335966	0.00941166	-1.55246	TPM1
A_33_P3391915	0.00176753	6.81425	BTBD17
A_33_P3331366	0.00787546	1.79576	TRIM25
A_23_P140748	0.00184508	2.39384	NDRG4
A_21_P0014497	0.000187265	15.5748
A_21_P0003703	0.000557265	4.64126	XLOC_003836
A_21_P0005548	2.51679e-05	35.9918	XLOC_006664
A_23_P251132	0.000239937	5.30153	SNTG2
